# Supplementary material for: Effect of High versus Low Dairy Consumption on the Gut Microbiome: Results of a Randomized, Cross-Over Study
Source: Nutrients. 2020 Jul 17;12(7):2129. doi: 10.3390/nu12072129 (PMC7400927; doi:10.3390/nu12072129)
Supplement: Supplementary file 1 [file nutrients-12-02129-s001.zip]

Archive with 1 entries (1 files):
- nutrients-862753-supplementary.xlsx
