# Supplementary material for: Effect of High versus Low Dairy Consumption on the Gut Microbiome: Results of a Randomized, Cross-Over Study
Source: Nutrients. 2020 Jul 17;12(7):2129. doi: 10.3390/nu12072129 (PMC7400927; doi:10.3390/nu12072129)
Supplement: Supplementary file 1 [file nutrients-12-02129-s001.zip › nutrients-862753-supplementary.xlsx]

## Sheet: Supplementary Table 1
Caloric value of food groups ingested during the high and low dairy diet
	High dairy	Low dairy
Product group (kcal)	Mean ± SD	Mean ± SD	AD*	PD (%)**	P-value
Milk and milk products	386.1 ± 91.9	73.7 ± 52.7	312.4	424	<0.001
Cheese	149.7 ± 49.2	39.1 ± 28.4	110.6	283	<0.001
Potatoes	87.6 ± 83.0	96.1 ± 81.8	-8.5	-9	0.57
Alcoholic/non-alcoholic beverages	178.4 ± 110.7	249.0 ± 196.6	-70.6	-28	<0.01
Bread	312.7 ± 140.0	350.6 ± 130.2	-37.9	-11	0.11
Eggs	23.5 ± 39.8	24.9 ± 30.9	-1.4	-6	0.55
Fruits	103.4 ± 105.9	104.9 ± 87.7	-1.4	-1	0.6
Pastry and biscuits	143.7 ± 112.4	175.7 ± 128.6	-32	-18	0.11
Cereals and cereal products	143.1 ± 136.1	92.0 ± 92.2	51.1	56	0.04
Vegetables	42.8 ± 25.1	42.7 ± 22.0	0.1	0.2	0.86
Savory bread spreads	35.4 ± 55.0	40.1 ± 68.0	-4.8	-12	0.52
Nuts, seeds and snacks	1.4 ± 5.4	13.6 ± 39.1	-12.3	-90	0.02
Legumes	114.3 ± 141.3	187.8 ± 208.1	-73.5	-39	0.02
Soups	42.7 ± 76.3	77.7 ± 137.6	-35	-45	0.17
Soy and vegetarian products	12.8 ± 23.8	22.4 ± 37.7	-9.5	-43	0.22
Sugar, sweets and sweet sauces	109.0 ± 87.3	113.8 ± 91.8	-4.8	-4	0.77
Fats, oils and savory sauces	133.0 ± 70.4	154.0 ± 82.9	-21	-14	0.11
Fish	33.3 ± 55.1	33.8 ± 54.7	-0.4	-1	0.92
Meat, meat products and poultry	165.1 ± 126.5	234.5 ± 171.5	-69.4	-30	0.02
* Absolute difference (AD).
** Percentage difference of the HDD compared to the LDD (PD).

## Sheet: Supplementary Table 2
Dairy portions consumed per week per type of dairy product
	High dairy	Low dairy
Product group	Mean ± SD	Mean ± SD	P-value
Milk	6.7 ± 5.2	1.1 ± 1.4	2.90518e-23
Cheese	11.6 ± 3.0	2.8 ± 2.0	5.05718e-12
Buttermilk	5.8 ± 4.1	0.6 ± 1.0	1.62063e-10
Yoghurt	13.7 ± 1.5	2.2 ± 1.9	9.81276e-34
Total dairy portions	37.8 ± 3.7	6.6 ± 1.0	4.16071e-45
Total non-fermented dairy portions	6.7 ± 5.2	1.1 ± 1.4	2.90518e-23
Total fermented dairy portions	31.1 ± 4.4	5.5 ± 1.8	3.09393e-39

## Sheet: Supplementary Table 3
Results of differential abundance analysis of taxonomy
Taxonomic Level	Feature	DF	Coefficient	Standard Error	N	N not 0	P-value	PFDR
Class	Bacilli	1	0.0938804	0.0146229	96	96	6.20859e-08	4.13068e-05
Class	Clostridia	1	-0.0590041	0.0111354	96	96	3.04269e-06	0.000497948
Class	Erysipelotrichi	1	0.0313212	0.00868625	96	96	0.000750478	0.0425971
Order	Lactobacillales	1	0.095389	0.0145534	96	96	3.88117e-08	4.13068e-05
Order	Clostridiales	1	-0.0589749	0.0111528	96	96	3.15823e-06	0.000497948
Order	Erysipelotrichales	1	0.0313212	0.00868625	96	96	0.000750478	0.0425971
Family	Streptococcaceae	1	0.093979	0.0150037	96	96	1.07246e-07	4.13068e-05
Family	Leuconostocaceae	1	0.0070467	0.00151035	96	40	1.01795e-05	0.00103176
Family	Ruminococcaceae	1	-0.0590393	0.0126674	96	96	2.62237e-05	0.00248076
Family	Erysipelotrichaceae	1	0.0313212	0.00868625	96	96	0.000750478	0.0425971
Genus	Streptococcus	1	0.0936475	0.0150537	96	96	1.24553e-07	4.13068e-05
Genus	Leuconostoc	1	0.00722327	0.00144916	96	36	8.86616e-06	0.000967775
Genus	Lactococcus	1	0.00563228	0.00150194	96	41	0.000484341	0.0335249
Genus	Faecalibacterium	1	-0.0562937	0.0150431	96	96	0.00049614	0.0335249
Genus	Bilophila	1	-0.00436868	0.00124325	96	72	0.000988097	0.05193
Species	Streptococcus thermophilus	1	0.0965169	0.0156271	96	96	1.45549e-07	4.13068e-05
Species	Erysipelatoclostridium ramosum	1	0.0259811	0.00436632	96	93	3.19987e-07	6.4866e-05
Species	Leuconostoc mesenteroides	1	0.00762074	0.00148645	96	35	5.47275e-06	0.000776584
Species	Faecalibacterium prausnitzii	1	-0.0632425	0.01246	96	96	6.51041e-06	0.000839843
Species	Clostridium aldenense	1	-0.00773852	0.00154903	96	94	8.53492e-06	0.000967775
Species	Clostridium amygdalinum	1	-0.00301415	0.000695674	96	32	7.6941e-05	0.00606552
Species	Acetivibrio ethanolgignens	1	-0.00787111	0.00199211	96	91	0.000259748	0.0193991
Species	Bilophila wadsworthia	1	-0.0045668	0.00124858	96	72	0.000641874	0.0414009
Species	Lactococcus lactis	1	0.00546171	0.00153634	96	41	0.000874155	0.0477087
Phylum	Synergistetes	1	-0.000397235	0.000224417	96	4	0.0832009	0.605072
Phylum	Verrucomicrobia	1	-0.00688148	0.00446947	96	77	0.130348	0.605072
Phylum	Elusimicrobia	1	0.000721959	0.000578989	96	3	0.218601	0.605072
Phylum	Fusobacteria	1	0.00176341	0.00147547	96	11	0.238024	0.605072
Phylum	Spirochaetes	1	-3.02768e-05	3.02768e-05	96	2	0.322431	0.605072
Phylum	TM7	1	-0.000551108	0.000680098	96	39	0.421831	0.706359
Phylum	Bacteroidetes	1	-0.0131965	0.0169538	96	96	0.440247	0.723882
Phylum	Lentisphaerae	1	-0.000503113	0.00068132	96	13	0.462088	0.73456
Phylum	Firmicutes	1	-0.00785766	0.011736	96	96	0.506431	0.766944
Phylum	Actinobacteria	1	0.00723419	0.0111608	96	96	0.520022	0.778387
Phylum	Euryarchaeota	1	-0.000744479	0.00124763	96	43	0.553562	0.798625
Phylum	Cyanobacteria	1	-0.00107556	0.00199719	96	57	0.592749	0.8111
Phylum	Tenericutes	1	0.00116415	0.0036613	96	68	0.751923	0.925394
Phylum	Proteobacteria	1	-0.00282685	0.00989864	96	96	0.776455	0.937693
Class	Synergistia	1	-0.000397235	0.000224417	96	4	0.0832009	0.605072
Class	Betaproteobacteria	1	-0.00531203	0.00332911	96	93	0.117274	0.605072
Class	Coriobacteriia	1	0.0121708	0.00789515	96	96	0.129889	0.605072
Class	Verrucomicrobiae	1	-0.00689018	0.00448341	96	76	0.131044	0.605072
Class	Deltaproteobacteria	1	-0.00394788	0.00267726	96	83	0.146989	0.605072
Class	Elusimicrobia	1	0.000721959	0.000578989	96	3	0.218601	0.605072
Class	Fusobacteriia	1	0.00176341	0.00147547	96	11	0.238024	0.605072
Class	Epsilonproteobacteria	1	-0.000449866	0.000398479	96	9	0.261788	0.605072
Class	Thermoplasmata	1	-0.000131762	0.000131762	96	1	0.319878	0.605072
Class	Cytophagia	1	-0.000131762	0.000131762	96	1	0.319878	0.605072
Class	Spirochaetes	1	-3.02768e-05	3.02768e-05	96	2	0.322431	0.605072
Class	TM73	1	-0.000551108	0.000680098	96	39	0.421831	0.706359
Class	Bacteroidia	1	-0.0129433	0.0169618	96	96	0.449223	0.72768
Class	Lentisphaeria	1	-0.000503113	0.00068132	96	13	0.462088	0.73456
Class	Alphaproteobacteria	1	-0.00172409	0.00247349	96	73	0.489219	0.753954
Class	4C0d2	1	-0.00126008	0.00183505	96	43	0.495663	0.755074
Class	Chloroplast	1	0.000910081	0.00140149	96	30	0.519263	0.778072
Class	Methanobacteria	1	-0.000718616	0.0012408	96	43	0.56525	0.79887
Class	Opitutae	1	-0.00013642	0.000354281	96	8	0.701929	0.89377
Class	RF3	1	-0.000487936	0.00126873	96	23	0.70228	0.89377
Class	Mollicutes	1	0.00134334	0.00353786	96	67	0.705875	0.894319
Class	Actinobacteria	1	-0.00395845	0.0109096	96	96	0.718351	0.903455
Class	Gammaproteobacteria	1	0.00252792	0.0102599	96	87	0.806454	0.945326
Order	Actinomycetales	1	0.00246497	0.00117113	96	92	0.0406837	0.605072
Order	Synergistales	1	-0.000397235	0.000224417	96	4	0.0832009	0.605072
Order	Coriobacteriales	1	0.0121708	0.00789515	96	96	0.129889	0.605072
Order	Verrucomicrobiales	1	-0.00689018	0.00448341	96	76	0.131044	0.605072
Order	Burkholderiales	1	-0.00487292	0.00320026	96	93	0.134543	0.605072
Order	Desulfovibrionales	1	-0.00394788	0.00267726	96	83	0.146989	0.605072
Order	Anaeroplasmatales	1	0.00169916	0.00116485	96	12	0.1513	0.605072
Order	Caulobacterales	1	-0.000318104	0.00022592	96	2	0.162418	0.605072
Order	Gemellales	1	0.00115447	0.000897122	96	34	0.204445	0.605072
Order	Elusimicrobiales	1	0.000721959	0.000578989	96	3	0.218601	0.605072
Order	Fusobacteriales	1	0.00176341	0.00147547	96	11	0.238024	0.605072
Order	Turicibacterales	1	0.0037623	0.00321512	96	45	0.247823	0.605072
Order	Campylobacterales	1	-0.000449866	0.000398479	96	9	0.261788	0.605072
Order	Aeromonadales	1	-0.00410692	0.00374141	96	7	0.277931	0.605072
Order	SHA98	1	-0.000511024	0.000495701	96	12	0.307858	0.605072
Order	E2	1	-0.000131762	0.000131762	96	1	0.319878	0.605072
Order	Cytophagales	1	-0.000131762	0.000131762	96	1	0.319878	0.605072
Order	Rhodobacterales	1	-0.000131762	0.000131762	96	1	0.319878	0.605072
Order	Spirochaetales	1	-3.02768e-05	3.02768e-05	96	2	0.322431	0.605072
Order	Bacillales	1	0.000491615	0.000636973	96	15	0.444097	0.725592
Order	Bacteroidales	1	-0.0129433	0.0169618	96	96	0.449223	0.72768
Order	Victivallales	1	-0.000503113	0.00068132	96	13	0.462088	0.73456
Order	YS2	1	-0.00126008	0.00183505	96	43	0.495663	0.755074
Order	Streptophyta	1	0.000910081	0.00140149	96	30	0.519263	0.778072
Order	Methanobacteriales	1	-0.000718616	0.0012408	96	43	0.56525	0.79887
Order	Enterobacteriales	1	0.00526694	0.0093234	96	63	0.574817	0.800457
Order	CW040	1	0.000208946	0.00037942	96	10	0.584449	0.805887
Order	Pasteurellales	1	0.000852522	0.00177776	96	34	0.633772	0.849219
Order	Bifidobacteriales	1	-0.00440672	0.0109653	96	95	0.689595	0.89377
Order	Cerasicoccales	1	-0.00013642	0.000354281	96	8	0.701929	0.89377
Order	ML615J28	1	-0.000487936	0.00126873	96	23	0.70228	0.89377
Order	Sphingomonadales	1	-0.000359952	0.00100777	96	34	0.722559	0.904155
Order	RF32	1	-0.000587918	0.00223357	96	55	0.793532	0.943067
Order	RF39	1	0.000702393	0.00351438	96	67	0.84245	0.956353
Order	Pseudomonadales	1	0.000100843	0.00325187	96	44	0.975392	1
Order	Xanthomonadales	1	-3.61401e-20	0.00018634	96	2	1	1
Order	Rickettsiales	1	0	0.000315809	96	6	1	1
Order	Rhizobiales	1	1.4456e-19	0.000266314	96	6	1	1
Family	Veillonellaceae	1	-0.013876	0.00502509	96	96	0.00818597	0.305682
Family	Tissierellaceae	1	0.00403728	0.00166571	96	53	0.0192636	0.605072
Family	Actinomycetaceae	1	0.00231632	0.00111572	96	88	0.0433823	0.605072
Family	Alcaligenaceae	1	-0.00489715	0.00254328	96	84	0.0602263	0.605072
Family	Dehalobacteriaceae	1	-0.00210532	0.00109468	96	63	0.0605208	0.605072
Family	Synergistaceae	1	-0.000397235	0.000224417	96	4	0.0832009	0.605072
Family	EtOH8	1	0.000732668	0.000414696	96	12	0.0837622	0.605072
Family	Barnesiellaceae	1	-0.00476705	0.00290811	96	86	0.107844	0.605072
Family	Peptococcaceae	1	-0.00188564	0.00117396	96	51	0.114922	0.605072
Family	Coriobacteriaceae	1	0.0121708	0.00789515	96	96	0.129889	0.605072
Family	Verrucomicrobiaceae	1	-0.00689018	0.00448341	96	76	0.131044	0.605072
Family	Rikenellaceae	1	-0.00912433	0.00607401	96	95	0.139737	0.605072
Family	Desulfovibrionaceae	1	-0.00392253	0.00267848	96	83	0.149726	0.605072
Family	Anaeroplasmataceae	1	0.00169916	0.00116485	96	12	0.1513	0.605072
Family	Leptotrichiaceae	1	0.000263525	0.000184347	96	2	0.156175	0.605072
Family	Caulobacteraceae	1	-0.000318104	0.00022592	96	2	0.162418	0.605072
Family	Micrococcaceae	1	0.00105411	0.000775167	96	38	0.180366	0.605072
Family	Gemellaceae	1	0.00118259	0.000892412	96	34	0.191523	0.605072
Family	Mogibacteriaceae	1	0.00337406	0.00255816	96	96	0.193578	0.605072
Family	Comamonadaceae	1	-0.00301098	0.002407	96	52	0.217153	0.605072
Family	Elusimicrobiaceae	1	0.000721959	0.000578989	96	3	0.218601	0.605072
Family	Eubacteriaceae	1	-0.00109845	0.000900958	96	43	0.228852	0.605072
Family	Turicibacteraceae	1	0.0037623	0.00321512	96	45	0.247823	0.605072
Family	Campylobacteraceae	1	-0.000449866	0.000398479	96	9	0.261788	0.605072
Family	Succinivibrionaceae	1	-0.00410692	0.00374141	96	7	0.277931	0.605072
Family	Fusobacteriaceae	1	0.00157706	0.00146792	96	10	0.288149	0.605072
Family	Xanthomonadaceae	1	-0.000131762	0.000131762	96	1	0.319878	0.605072
Family	Syntrophomonadaceae	1	-0.000131762	0.000131762	96	1	0.319878	0.605072
Family	Methanomassiliicoccaceae	1	-0.000131762	0.000131762	96	1	0.319878	0.605072
Family	F16	1	0.000131762	0.000131762	96	1	0.319878	0.605072
Family	Sinobacteraceae	1	0.000131762	0.000131762	96	1	0.319878	0.605072
Family	Flammeovirgaceae	1	-0.000131762	0.000131762	96	1	0.319878	0.605072
Family	Rhodobacteraceae	1	-0.000131762	0.000131762	96	1	0.319878	0.605072
Family	Rhizobiaceae	1	-0.000131762	0.000131762	96	1	0.319878	0.605072
Family	Spirochaetaceae	1	-3.02768e-05	3.02768e-05	96	2	0.322431	0.605072
Family	Lactobacillaceae	1	0.00349494	0.0036245	96	59	0.339853	0.627115
Family	Carnobacteriaceae	1	0.000580301	0.000691228	96	31	0.405426	0.692325
Family	Porphyromonadaceae	1	-0.00352437	0.00424262	96	92	0.41034	0.699006
Family	Pseudomonadaceae	1	-0.000228222	0.000292453	96	3	0.437132	0.720431
Family	Corynebacteriaceae	1	0.000372683	0.000480195	96	16	0.441574	0.724386
Family	Victivallaceae	1	-0.000503113	0.00068132	96	13	0.462088	0.73456
Family	Peptostreptococcaceae	1	0.00190373	0.0025685	96	80	0.462271	0.73456
Family	Clostridiaceae	1	0.0055658	0.00864462	96	96	0.522805	0.780906
Family	Planococcaceae	1	0.000263546	0.000416689	96	2	0.528612	0.784623
Family	Christensenellaceae	1	0.00335678	0.00539793	96	91	0.537037	0.79364
Family	Lachnospiraceae	1	0.00924931	0.0149105	96	96	0.538042	0.79364
Family	Methylobacteriaceae	1	0.000131762	0.000226595	96	3	0.562303	0.798625
Family	Methanobacteriaceae	1	-0.000718616	0.0012408	96	43	0.56525	0.79887
Family	Bacillaceae	1	0.000186341	0.000325032	96	7	0.569174	0.79887
Family	Enterobacteriaceae	1	0.00526694	0.0093234	96	63	0.574817	0.800457
Family	Prevotellaceae	1	-0.00519915	0.00930123	96	66	0.578833	0.803683
Family	Pasteurellaceae	1	0.000852522	0.00177776	96	34	0.633772	0.849219
Family	Aerococcaceae	1	0.000131762	0.000292853	96	3	0.653799	0.864623
Family	Paraprevotellaceae	1	0.00319634	0.00787489	96	61	0.686665	0.89377
Family	Bifidobacteriaceae	1	-0.00440672	0.0109653	96	95	0.689595	0.89377
Family	Odoribacteraceae	1	-0.000710792	0.0018176	96	78	0.69752	0.89377
Family	Cerasicoccaceae	1	-0.00013642	0.000354281	96	8	0.701929	0.89377
Family	Staphylococcaceae	1	0.000131762	0.000351777	96	7	0.709671	0.895927
Family	Sphingomonadaceae	1	-0.000359952	0.00100777	96	34	0.722559	0.904155
Family	Bacteroidaceae	1	-0.00432146	0.0122374	96	96	0.725565	0.906236
Family	Oxalobacteraceae	1	0.000375807	0.00253931	96	72	0.882979	0.969774
Family	Moraxellaceae	1	0.000447511	0.00324306	96	42	0.890838	0.974633
Family	Enterococcaceae	1	0.000246252	0.00269415	96	15	0.927367	1
Family	S247	1	-4.12302e-05	0.00274205	96	36	0.988067	1
Family	mitochondria	1	0	0.000315809	96	6	1	1
Family	Bradyrhizobiaceae	1	-3.61401e-20	0.00018634	96	2	1	1
Genus	Dorea	1	0.0150639	0.00512587	96	96	0.00509384	0.206519
Genus	Lachnobacterium	1	-0.0106826	0.00370794	96	66	0.0059553	0.228394
Genus	Mogibacterium	1	0.00184134	0.000797521	96	38	0.0253979	0.605072
Genus	Peptoniphilus	1	0.00263369	0.00117368	96	22	0.0295837	0.605072
Genus	Atopobium	1	-0.00133691	0.000609569	96	34	0.0332761	0.605072
Genus	Oxalobacter	1	-0.00232058	0.00108042	96	41	0.0369125	0.605072
Genus	Parvimonas	1	0.00188623	0.000880622	96	18	0.0374113	0.605072
Genus	Anaerofilum	1	0.0013915	0.000659562	96	34	0.0402346	0.605072
Genus	Sutterella	1	-0.00490474	0.00253888	96	84	0.0594186	0.605072
Genus	Slackia	1	0.00385218	0.00202319	96	60	0.0630408	0.605072
Genus	SMB53	1	0.0135888	0.00729812	96	90	0.0688682	0.605072
Genus	ph2	1	0.00111659	0.000602998	96	10	0.0703521	0.605072
Genus	Varibaculum	1	0.000897674	0.000490376	96	5	0.0735077	0.605072
Genus	Fructobacillus	1	0.000395287	0.000223311	96	3	0.0799491	0.605072
Genus	Serratia	1	-0.000449866	0.000258104	96	3	0.0846092	0.605072
Genus	Eggerthella	1	0.00213135	0.00123018	96	55	0.0897331	0.605072
Genus	168	1	0.000798496	0.000465776	96	3	0.0897623	0.605072
Genus	Phascolarctobacterium	1	-0.00467581	0.00271895	96	69	0.0920641	0.605072
Genus	Moryella	1	0.000527055	0.000316981	96	3	0.0996966	0.605072
Genus	Megamonas	1	-0.00499419	0.00306542	96	6	0.109956	0.605072
Genus	Finegoldia	1	0.00104407	0.000644855	96	19	0.112121	0.605072
Genus	Oribacterium	1	0.000484349	0.000302924	96	9	0.116542	0.605072
Genus	Dehalobacterium	1	-0.00138588	0.000868745	96	62	0.117355	0.605072
Genus	Anaerofustis	1	-0.00109729	0.00068808	96	39	0.11748	0.605072
Genus	Coprococcus	1	-0.0135914	0.00854463	96	96	0.118396	0.605072
Genus	Ruminococcus	1	0.0136835	0.00870415	96	96	0.122645	0.605072
Genus	Anaerococcus	1	0.00100072	0.000642301	96	18	0.125935	0.605072
Genus	Akkermansia	1	-0.00689018	0.00448341	96	76	0.131044	0.605072
Genus	Rothia	1	0.00114399	0.000746022	96	37	0.131868	0.605072
Genus	Curvibacter	1	-0.00313683	0.00210641	96	48	0.14312	0.605072
Genus	Acidaminococcus	1	-0.00216681	0.00146393	96	16	0.14551	0.605072
Genus	Alloscardovia	1	0.000491747	0.000339817	96	5	0.151197	0.605072
Genus	Mitsuaria	1	0.000263525	0.000184347	96	2	0.156175	0.605072
Genus	Pseudomonas	1	-0.000263525	0.000184347	96	2	0.156175	0.605072
Genus	Aggregatibacter	1	0.000263525	0.000184347	96	2	0.156175	0.605072
Genus	Actinobaculum	1	0.000318104	0.00022592	96	2	0.162418	0.605072
Genus	Abiotrophia	1	0.000318104	0.00022592	96	2	0.162418	0.605072
Genus	Weissella	1	-0.000318104	0.00022592	96	2	0.162418	0.605072
Genus	Megasphaera	1	-0.00165239	0.00116725	96	13	0.163476	0.605072
Genus	Klebsiella	1	0.00705544	0.00502888	96	5	0.163916	0.605072
Genus	Actinomyces	1	0.00157322	0.00113397	96	86	0.171877	0.605072
Genus	Blautia	1	0.0136288	0.0098704	96	96	0.173879	0.605072
Genus	Coprobacillus	1	0.00224338	0.00167408	96	64	0.186666	0.605072
Genus	cc_115	1	0.00164285	0.0012388	96	65	0.191196	0.605072
Genus	Dialister	1	-0.00500884	0.00385119	96	60	0.199739	0.605072
Genus	Mitsuokella	1	-0.00131018	0.00103324	96	14	0.211033	0.605072
Genus	Salmonella	1	0.000996692	0.000815047	96	4	0.224438	0.605072
Genus	Collinsella	1	0.00928758	0.00762063	96	93	0.229024	0.605072
Genus	Turicibacter	1	0.0037623	0.00321512	96	45	0.247823	0.605072
Genus	Campylobacter	1	-0.000449866	0.000398479	96	9	0.261788	0.605072
Genus	Ralstonia	1	0.00124221	0.0011655	96	29	0.291949	0.605072
Genus	Sedimentibacter	1	0.000131762	0.000131762	96	1	0.319878	0.605072
Genus	Sarcina	1	-0.000658918	0.000658918	96	1	0.319878	0.605072
Genus	vadinCA11	1	-0.000131762	0.000131762	96	1	0.319878	0.605072
Genus	Syntrophomonas	1	-0.000131762	0.000131762	96	1	0.319878	0.605072
Genus	Stenotrophomonas	1	-0.000131762	0.000131762	96	1	0.319878	0.605072
Genus	Sneathia	1	0.000131762	0.000131762	96	1	0.319878	0.605072
Genus	Paludibacter	1	0.000131762	0.000131762	96	1	0.319878	0.605072
Genus	Leptotrichia	1	0.000131762	0.000131762	96	1	0.319878	0.605072
Genus	Erwinia	1	-0.000131762	0.000131762	96	1	0.319878	0.605072
Genus	Enhydrobacter	1	-0.000131762	0.000131762	96	1	0.319878	0.605072
Genus	Renibacterium	1	0.000131762	0.000131762	96	1	0.319878	0.605072
Genus	Micrococcus	1	-0.000131762	0.000131762	96	1	0.319878	0.605072
Genus	Methylobacterium	1	0.000131762	0.000131762	96	1	0.319878	0.605072
Genus	Gallicola	1	-0.000131762	0.000131762	96	1	0.319878	0.605072
Genus	Facklamia	1	-0.000186341	0.000186341	96	1	0.319878	0.605072
Genus	Persicobacter	1	-0.000131762	0.000131762	96	1	0.319878	0.605072
Genus	Kocuria	1	0.000131762	0.000131762	96	1	0.319878	0.605072
Genus	Cloacibacillus	1	-0.000131762	0.000131762	96	1	0.319878	0.605072
Genus	Paracoccus	1	-0.000131762	0.000131762	96	1	0.319878	0.605072
Genus	Shinella	1	-0.000131762	0.000131762	96	1	0.319878	0.605072
Genus	Achromobacter	1	-0.000131762	0.000131762	96	1	0.319878	0.605072
Genus	Gardnerella	1	0.000131762	0.000131762	96	3	0.322431	0.605072
Genus	Treponema	1	-3.02768e-05	3.02768e-05	96	2	0.322431	0.605072
Genus	Lactobacillus	1	0.00365932	0.00369305	96	56	0.326825	0.608484
Genus	Anaerotruncus	1	-0.000847525	0.000855978	96	56	0.327183	0.608484
Genus	Succinivibrio	1	-0.00353971	0.0036194	96	5	0.33309	0.616238
Genus	Lachnospira	1	-0.00565917	0.00609931	96	95	0.358233	0.644895
Genus	Delftia	1	0.00111687	0.00121722	96	15	0.363534	0.650511
Genus	Parabacteroides	1	-0.00357587	0.00422524	96	91	0.401668	0.692325
Genus	Scardovia	1	0.000263525	0.000314637	96	6	0.404407	0.692325
Genus	Granulicatella	1	0.000580301	0.000691228	96	31	0.405426	0.692325
Genus	rc44	1	-0.000465469	0.000561754	96	11	0.411519	0.700175
Genus	Butyricimonas	1	-0.00105598	0.00131101	96	65	0.424603	0.709671
Genus	Ruminococcus	1	-0.0113691	0.0141934	96	96	0.427155	0.709917
Genus	Corynebacterium	1	0.000372683	0.000480195	96	16	0.441574	0.724386
Genus	p75a5	1	-0.000224224	0.000291345	96	7	0.445377	0.725592
Genus	Pseudoramibacter_Eubacterium	1	-0.00050491	0.000688557	96	6	0.465208	0.736752
Genus	Bulleidia	1	-0.000837753	0.00118045	96	47	0.481404	0.749026
Genus	Veillonella	1	0.000756679	0.00110264	96	30	0.495933	0.755074
Genus	Porphyromonas	1	0.000507109	0.000750837	96	14	0.502736	0.762977
Genus	Eubacterium	1	0.00666245	0.0101529	96	88	0.514888	0.776436
Genus	Lysinibacillus	1	0.000263546	0.000416689	96	2	0.528612	0.784623
Genus	Pediococcus	1	-0.000131762	0.000226595	96	3	0.562303	0.798625
Genus	Catenibacterium	1	0.00251815	0.00431638	96	28	0.562417	0.798625
Genus	Methanosphaera	1	-0.000216862	0.000375307	96	4	0.56614	0.79887
Genus	Adlercreutzia	1	0.0008941	0.0015595	96	72	0.569158	0.79887
Genus	Bacillus	1	0.000186341	0.000325032	96	7	0.569174	0.79887
Genus	Prevotella	1	-0.0052029	0.009303	96	66	0.578632	0.803683
Genus	RFN20	1	-0.000240328	0.000434341	96	5	0.582669	0.805887
Genus	Methanobrevibacter	1	-0.000665215	0.00120231	96	43	0.582693	0.805887
Genus	Mobiluncus	1	0.000294659	0.000536648	96	5	0.584258	0.805887
Genus	Butyrivibrio	1	-0.000269749	0.000500506	96	4	0.592464	0.8111
Genus	Haemophilus	1	0.000791151	0.00173188	96	33	0.649907	0.863291
Genus	Brenneria	1	0.000131768	0.000297131	96	4	0.659463	0.866249
Genus	Roseburia	1	0.00665575	0.0150297	96	96	0.659912	0.866249
Genus	Peptococcus	1	-0.000355324	0.00081928	96	22	0.666488	0.87246
Genus	Citrobacter	1	0.000274047	0.000653125	96	4	0.67574	0.883755
Genus	Fusobacterium	1	0.000167065	0.000403645	96	8	0.679896	0.888373
Genus	Bifidobacterium	1	-0.00441125	0.0109206	96	95	0.688092	0.89377
Genus	Staphylococcus	1	0.000131762	0.000351777	96	7	0.709671	0.895927
Genus	Bacteroides	1	-0.00431267	0.0122391	96	96	0.726139	0.906236
Genus	Peptostreptococcus	1	-0.00018548	0.000554558	96	9	0.738775	0.917167
Genus	Anaerostipes	1	0.000770998	0.00268773	96	93	0.775482	0.937316
Genus	Actinobacillus	1	-5.4579e-05	0.000196062	96	4	0.781945	0.940365
Genus	Odoribacter	1	0.000383517	0.0014397	96	66	0.791107	0.942773
Genus	Sphingomonas	1	-0.000270071	0.00103898	96	33	0.796048	0.945265
Genus	Prevotella	1	0.00096804	0.00399688	96	25	0.80968	0.945326
Genus	Synergistes	1	5.4579e-05	0.00022822	96	2	0.811509	0.945326
Genus	Holdemania	1	0.000223385	0.00101383	96	60	0.826562	0.953191
Genus	WAL_1855D	1	-8.4067e-05	0.000425013	96	12	0.844056	0.956353
Genus	Desulfovibrio	1	0.000394924	0.00229912	96	50	0.864354	0.961976
Genus	Paraprevotella	1	0.00106048	0.00705016	96	47	0.881077	0.969726
Genus	Acinetobacter	1	0.000466947	0.00324027	96	42	0.886032	0.971622
Genus	Epulopiscium	1	8.02312e-05	0.000585693	96	7	0.891628	0.974745
Genus	Oscillospira	1	-0.000698076	0.00577182	96	96	0.90425	0.986548
Genus	Clostridium	1	0.000462126	0.00463464	96	95	0.920998	0.99763
Genus	02d06	1	-5.17975e-05	0.000644697	96	21	0.936305	1
Genus	Enterococcus	1	0.000192507	0.00250718	96	14	0.93896	1
Genus	Christensenella	1	1.09888e-05	0.00111011	96	62	0.992144	1
Genus	Roseateles	1	-3.61401e-20	0.00018634	96	2	1	1
Genus	Bradyrhizobium	1	-3.61401e-20	0.00018634	96	2	1	1
Genus	AF12	1	-3.61401e-20	0.00018634	96	2	1	1
Species	Bacteroides xylanisolvens	1	0.00481321	0.00147021	96	54	0.00199471	0.101089
Species	Clostridium cellulolyticum	1	-0.0050438	0.0015632	96	75	0.00228382	0.111749
Species	Clostridium hathewayi	1	-0.0103508	0.00330713	96	95	0.0030038	0.14208
Species	Streptococcus sanguinis	1	0.00371236	0.00120625	96	48	0.00347641	0.15913
Species	Eubacterium desmolans	1	-0.0117377	0.00383373	96	96	0.00363367	0.16113
Species	Dorea formicigenerans	1	0.00938499	0.00312951	96	95	0.00432253	0.185869
Species	Streptococcus salivarius	1	0.00250023	0.000839345	96	32	0.00456729	0.190617
Species	Romboutsia ilealis	1	0.0165369	0.00605571	96	87	0.00886762	0.322645
Species	Clostridium fimetarium	1	-0.00165535	0.00061	96	29	0.00927197	0.32643
Species	Anaerostipes caccae	1	-0.0021512	0.000794643	96	47	0.00943172	0.32643
Species	Eisenbergiella tayi	1	-0.00876586	0.00331475	96	96	0.0110866	0.374569
Species	Clostridium clostridioforme	1	-0.00385218	0.00154338	96	91	0.016129	0.532257
Species	Thermovirga lienii	1	0.00177329	0.000723194	96	42	0.0179755	0.579709
Species	Caloramator fervidus	1	-0.00178645	0.000749634	96	46	0.0212616	0.605072
Species	Streptococcus lactarius	1	0.000660845	0.000282683	96	5	0.021521	0.605072
Species	Gordonibacter pamelaeae	1	0.00249902	0.00105671	96	55	0.0222147	0.605072
Species	Clostridium sordellii	1	0.00393087	0.00168781	96	62	0.0242104	0.605072
Species	Blautia luti	1	0.0154372	0.00667223	96	96	0.0251094	0.605072
Species	Vallitalea guaymasensis	1	0.0024791	0.00107976	96	82	0.0261829	0.605072
Species	Clostridium populeti	1	-0.00774272	0.00337444	96	96	0.0262733	0.605072
Species	Streptococcus parasanguinis	1	0.00291014	0.00129051	96	62	0.0288295	0.605072
Species	Enterococcus hirae	1	-0.00171769	0.000773918	96	7	0.0288599	0.605072
Species	Coprobacillus cateniformis	1	0.00394364	0.00175811	96	82	0.0296425	0.605072
Species	Acetanaerobacterium elongatum	1	-0.00668483	0.00298218	96	92	0.0297483	0.605072
Species	Ruminococcus albus	1	-0.00346407	0.00157301	96	47	0.0325935	0.605072
Species	Allisonella histaminiformans	1	-0.00212005	0.000964492	96	31	0.0329027	0.605072
Species	Anaerococcus vaginalis	1	0.00103957	0.000476368	96	10	0.0341214	0.605072
Species	Clostridium islandicum	1	-0.00246163	0.00112892	96	56	0.0342602	0.605072
Species	Clostridium sardiniense	1	-0.00163408	0.000756605	96	9	0.0359251	0.605072
Species	Clostridium methylpentosum	1	-0.00333984	0.00155499	96	95	0.0369142	0.605072
Species	Clostridium oroticum	1	-0.00359877	0.00168082	96	95	0.0374836	0.605072
Species	Parasutterella excrementihominis	1	-0.0028173	0.00131865	96	43	0.0378745	0.605072
Species	Parvimonas micra	1	0.00198919	0.000933205	96	18	0.0383004	0.605072
Species	Oxalobacter formigenes	1	-0.00239333	0.00112581	96	42	0.0387962	0.605072
Species	Mitsuokella multacida	1	-0.00204382	0.0009718	96	16	0.040836	0.605072
Species	Bifidobacterium moukalabense	1	-0.000529403	0.000256115	96	4	0.0414784	0.605072
Species	Scardovia wiggsiae	1	0.000530204	0.000256502	96	4	0.0414784	0.605072
Species	Mogibacterium neglectum	1	0.00165708	0.000793957	96	33	0.042326	0.605072
Species	Sporosalibacterium faouarense	1	0.000584529	0.000286897	96	4	0.0444194	0.605072
Species	Desulfovibrio intestinalis	1	-0.00201758	0.000979835	96	36	0.0450497	0.605072
Species	Butyricimonas synergistica	1	0.000560143	0.000272367	96	5	0.0453022	0.605072
Species	Anaerococcus lactolyticus	1	0.000493966	0.00024101	96	5	0.0460098	0.605072
Species	Clostridium ghonii	1	0.001873	0.000917669	96	43	0.0468849	0.605072
Species	Cloacibacterium normanense	1	-0.000583162	0.000286248	96	6	0.0472767	0.605072
Species	Clostridium metallolevans	1	0.000681021	0.000339633	96	4	0.0478208	0.605072
Species	Clostridium aurantibutyricum	1	-0.00136759	0.000673669	96	30	0.0480322	0.605072
Species	Bacteroides plebeius	1	-0.00494294	0.00244142	96	33	0.0486094	0.605072
Species	Anaerofilum pentosovorans	1	0.00215446	0.00107295	96	89	0.0504124	0.605072
Species	Clostridium cocleatum	1	0.00251195	0.00125218	96	74	0.0506238	0.605072
Species	Enterococcus casseliflavus	1	0.00636312	0.00317433	96	94	0.050791	0.605072
Species	Peptoniphilus grossensis	1	0.00146919	0.000749575	96	9	0.0529542	0.605072
Species	Prevotella corporis	1	-0.000907455	0.00046321	96	4	0.0530703	0.605072
Species	Clostridium lavalense	1	-0.00366833	0.00185216	96	82	0.0535048	0.605072
Species	Slackia isoflavoniconvertens	1	0.00407923	0.00206731	96	59	0.0543679	0.605072
Species	Clostridium saccharogumia	1	0.00198182	0.00100555	96	39	0.0546428	0.605072
Species	Marinilabilia salmonicolor	1	0.000947386	0.000481129	96	6	0.0548544	0.605072
Species	Enterococcus faecium	1	-0.00074807	0.000386161	96	4	0.0557236	0.605072
Species	Clostridium piliforme	1	-0.0013061	0.000675246	96	12	0.056089	0.605072
Species	Sedimentibacter hongkongensis	1	-0.0011926	0.000616515	96	23	0.0590947	0.605072
Species	Clostridium jejuense	1	-0.00364354	0.00188689	96	78	0.0595305	0.605072
Species	Clostridium straminisolvens	1	-0.00493714	0.00255682	96	82	0.0595307	0.605072
Species	Dethiosulfatibacter aminovorans	1	0.00193112	0.00100186	96	58	0.0599681	0.605072
Species	Tyzzerella nexilis	1	-0.0117006	0.00609766	96	96	0.0610856	0.605072
Species	Phascolarctobacterium succinatutens	1	-0.00473906	0.00247078	96	51	0.0611924	0.605072
Species	Faecalicoccus pleomorphus	1	0.00067221	0.00035062	96	9	0.0613017	0.605072
Species	Atopobium parvulum	1	-0.00109889	0.000577796	96	33	0.0633272	0.605072
Species	Intestinibacter bartlettii	1	0.0142916	0.00752094	96	86	0.0635452	0.605072
Species	Eubacterium coprostanoligenes	1	-0.00809883	0.0042654	96	92	0.0637492	0.605072
Species	Clostridium gasigenes	1	-0.00110686	0.000583866	96	14	0.0641512	0.605072
Species	Holdemania massiliensis	1	0.000811202	0.00043768	96	18	0.0701063	0.605072
Species	Jonquetella anthropi	1	-0.000825319	0.000447311	96	13	0.0713338	0.605072
Species	Eubacterium tortuosum	1	-0.000941298	0.00051357	96	12	0.0731631	0.605072
Species	Erysipelothrix inopinata	1	0.0011428	0.000627992	96	35	0.0751675	0.605072
Species	Desulfuribacillus alkaliarsenatis	1	-0.000757602	0.000423075	96	6	0.0765599	0.605072
Species	Sarcina ventriculi	1	-0.00158167	0.000876854	96	16	0.0776738	0.605072
Species	Clostridium viride	1	-0.00216016	0.00119797	96	71	0.0777713	0.605072
Species	Lactobacillus rogosae	1	-0.00896628	0.0049779	96	94	0.078086	0.605072
Species	Alistipes timonensis	1	-0.00135352	0.000753531	96	28	0.0788854	0.605072
Species	Fructobacillus tropaeoli	1	0.000396415	0.000223948	96	3	0.0799491	0.605072
Species	Pyramidobacter piscolens	1	-0.000396519	0.000224006	96	3	0.0799491	0.605072
Species	Streptococcus cristatus	1	-0.000396572	0.000224036	96	3	0.0799491	0.605072
Species	Haloplasma contractile	1	0.000398109	0.000224907	96	3	0.0799528	0.605072
Species	Sutterella wadsworthensis	1	-0.00349404	0.00195656	96	58	0.0805822	0.605072
Species	Eubacterium oxidoreducens	1	-0.0035956	0.00201391	96	77	0.0806521	0.605072
Species	Alistipes putredinis	1	-0.00580988	0.00325415	96	77	0.0806541	0.605072
Species	Acidaminococcus fermentans	1	-0.00234977	0.00131744	96	17	0.080949	0.605072
Species	Acholeplasma vituli	1	0.000669367	0.000375588	96	6	0.0811801	0.605072
Species	Clostridium saccharolyticum	1	-0.00348113	0.00195354	96	78	0.0812165	0.605072
Species	Actinomyces odontolyticus	1	0.00192938	0.00108988	96	78	0.0831675	0.605072
Species	Streptococcus anginosus	1	0.00212585	0.00121445	96	18	0.0833016	0.605072
Species	Peptoniphilus gorbachii	1	0.00071571	0.000409306	96	3	0.0836257	0.605072
Species	Slackia faecicanis	1	0.000378862	0.000214579	96	4	0.0839568	0.605072
Species	Slackia heliotrinireducens	1	0.00107134	0.000613733	96	17	0.0841456	0.605072
Species	Atopobium rimae	1	-0.000451267	0.000258924	96	3	0.0846294	0.605072
Species	Blautia coccoides	1	-0.00411953	0.00233878	96	91	0.0846746	0.605072
Species	Dialister succinatiphilus	1	-0.00462547	0.00263286	96	20	0.0854613	0.605072
Species	Acetobacterium wieringae	1	-0.000584024	0.000337288	96	6	0.0866386	0.605072
Species	Hespellia porcina	1	-0.00227208	0.00130143	96	93	0.0873746	0.605072
Species	Clostridium chauvoei	1	-0.000639277	0.000366662	96	8	0.0877838	0.605072
Species	Robinsoniella peoriensis	1	-0.00500666	0.00287827	96	85	0.0884985	0.605072
Species	Dorea longicatena	1	0.007426	0.00429226	96	94	0.0901761	0.605072
Species	Blautia glucerasea	1	-0.00340504	0.00197179	96	95	0.0907579	0.605072
Species	Pelotomaculum terephthalicicum	1	0.000529484	0.000312417	96	6	0.0934244	0.605072
Species	Pseudobutyrivibrio ruminis	1	-0.00140669	0.000823072	96	38	0.0940339	0.605072
Species	Butyricicoccus pullicaecorum	1	-0.00393427	0.00230593	96	88	0.0945802	0.605072
Species	Varibaculum cambriense	1	0.000805316	0.000472843	96	5	0.0951481	0.605072
Species	Clostridium celerecrescens	1	-0.00154104	0.000911423	96	63	0.0974951	0.605072
Species	Anaerosporobacter mobilis	1	-0.00160929	0.000953212	96	53	0.0979837	0.605072
Species	Porphyromonas endodontalis	1	0.000687204	0.000412168	96	3	0.0987851	0.605072
Species	Streptococcus mutans	1	0.000874842	0.000520577	96	19	0.099491	0.605072
Species	Clostridium colinum	1	-0.00549731	0.00327402	96	33	0.0997758	0.605072
Species	Clostridium bifermentans	1	0.00179638	0.00107105	96	50	0.100139	0.605072
Species	Bacteroides fragilis	1	0.0060969	0.00363682	96	43	0.100293	0.605072
Species	Abiotrophia para adiacens	1	0.00122799	0.000733684	96	32	0.100826	0.605072
Species	Lactobacillus sanfranciscensis	1	0.00182798	0.00109822	96	13	0.102668	0.605072
Species	Olsenella uli	1	-0.00250905	0.0015091	96	26	0.103046	0.605072
Species	Coprococcus eutactus	1	-0.0181288	0.0109542	96	91	0.104597	0.605072
Species	Eubacterium dolichum	1	0.00217064	0.00132389	96	73	0.107767	0.605072
Species	Asaccharospora irregularis	1	0.00160013	0.00098002	96	36	0.109205	0.605072
Species	Roseburia faecis	1	-0.014135	0.00867238	96	95	0.10981	0.605072
Species	Bacteroides coagulans	1	0.000670353	0.000411836	96	4	0.110271	0.605072
Species	Megamonas funiformis	1	-0.0050748	0.00313269	96	6	0.111935	0.605072
Species	Finegoldia magna	1	0.00104742	0.000648006	96	19	0.112707	0.605072
Species	Anaerostipes butyraticus	1	-0.00210326	0.00130867	96	79	0.114713	0.605072
Species	Dehalobacterium formicoaceticum	1	-0.00141129	0.000879315	96	63	0.115196	0.605072
Species	Roseburia hominis	1	-0.00648453	0.00407043	96	90	0.117846	0.605072
Species	Eggerthella lenta	1	0.00211625	0.00133085	96	58	0.118507	0.605072
Species	Lactococcus chungangensis	1	0.000671596	0.000427623	96	5	0.119651	0.605072
Species	Murdochiella asaccharolytica	1	0.00097569	0.000616242	96	11	0.120062	0.605072
Species	Ruminococcus lactaris	1	0.0073967	0.00469028	96	96	0.121497	0.605072
Species	Sedimentibacter saalensis	1	-0.00056233	0.000356774	96	14	0.121699	0.605072
Species	Akkermansia muciniphila	1	-0.00717328	0.0045532	96	76	0.121864	0.605072
Species	Collinsella stercoris	1	-0.00339303	0.00215981	96	57	0.122895	0.605072
Species	Gemmiger formicilis	1	-0.0132149	0.0084677	96	95	0.125321	0.605072
Species	Clostridium perfringens	1	0.00587061	0.00379969	96	21	0.125701	0.605072
Species	Actinomyces graevenitzii	1	-0.000779521	0.000500041	96	16	0.125726	0.605072
Species	Streptococcus mitis	1	0.00239583	0.00154669	96	81	0.12809	0.605072
Species	Selenomonas ruminantium	1	0.0017118	0.00110732	96	16	0.128837	0.605072
Species	Butyricimonas paravirosa	1	-0.000982282	0.000639977	96	23	0.13152	0.605072
Species	Acetivibrio cellulolyticus	1	-0.00251891	0.00165379	96	94	0.134432	0.605072
Species	Cellulosilyticum lentocellum	1	-0.000789936	0.000520521	96	17	0.135816	0.605072
Species	Eubacterium thermomarinus	1	0.00053095	0.000349988	96	8	0.135952	0.605072
Species	Selenomonas bovis	1	-0.00119674	0.000794362	96	26	0.138619	0.605072
Species	Parabacteroides distasonis	1	-0.00408255	0.0027154	96	86	0.139405	0.605072
Species	Clostridium hylemonae	1	0.00408179	0.00274575	96	96	0.143803	0.605072
Species	Erythrobacter aquimaris	1	-0.000605571	0.0004139	96	11	0.1501	0.605072
Species	Alloscardovia omnicolens	1	0.000493352	0.000340847	96	5	0.151103	0.605072
Species	Caloramator viterbiensis	1	-0.00104391	0.000716224	96	26	0.151622	0.605072
Species	Alkaliphilus crotonatoxidans	1	-0.000264463	0.000185003	96	2	0.156175	0.605072
Species	Desulfotomaculum alcoholivorax	1	0.000264327	0.000184908	96	2	0.156175	0.605072
Species	Rubrobacter bracarensis	1	0.000264324	0.000184906	96	2	0.156175	0.605072
Species	Thermosediminibacter litoriperuensis	1	-0.000264842	0.000185269	96	2	0.156175	0.605072
Species	Clostridium algidicarnis	1	-0.000264423	0.000184975	96	2	0.156175	0.605072
Species	Acetonema longum	1	-0.000265196	0.000185516	96	2	0.156175	0.605072
Species	Clostridium aminophilum	1	0.000265115	0.00018546	96	2	0.156175	0.605072
Species	Sporohalobacter lortetii	1	0.000264277	0.000184873	96	2	0.156175	0.605072
Species	Peptoniphilus tyrrelliae	1	0.000264359	0.000184931	96	2	0.156175	0.605072
Species	Clostridium autoethanogenum	1	0.000264404	0.000184962	96	2	0.156175	0.605072
Species	Sphingobacteriaceae str	1	-0.000264364	0.000184934	96	2	0.156175	0.605072
Species	Desulfococcus oleovorans	1	-0.000264508	0.000185035	96	2	0.156175	0.605072
Species	Bacillus megaterium	1	-0.000264354	0.000184927	96	2	0.156175	0.605072
Species	Clostridium herbivorans	1	-0.000264343	0.00018492	96	2	0.156175	0.605072
Species	Dialister pneumosintes	1	-0.000264556	0.000185069	96	2	0.156175	0.605072
Species	Lachnoanaerobaculum orale	1	0.000264949	0.000185344	96	2	0.156175	0.605072
Species	Acetobacterium carbinolicum	1	-0.000264397	0.000184957	96	2	0.156175	0.605072
Species	Enterobacter hormaechei	1	0.000264725	0.000185187	96	2	0.156175	0.605072
Species	Saccharicrinis fermentans	1	0.000265481	0.000185716	96	2	0.156175	0.605072
Species	Citrobacter youngae	1	0.000264827	0.000185258	96	2	0.156175	0.605072
Species	Caldibacillus debilis	1	-0.000264864	0.000185284	96	2	0.156175	0.605072
Species	Clostridium litorale	1	-0.000264803	0.000185242	96	2	0.156176	0.605072
Species	Caldanaerovirga acetigignens	1	0.000264851	0.000185275	96	2	0.156176	0.605072
Species	Desulfotomaculum carboxydivorans	1	0.000264851	0.000185275	96	2	0.156176	0.605072
Species	Sporomusa ovata	1	-0.000264819	0.000185253	96	2	0.156176	0.605072
Species	Parascardovia denticolens	1	-0.000264997	0.000185377	96	2	0.156176	0.605072
Species	Oribacterium parvum	1	0.000265619	0.000185813	96	2	0.156177	0.605072
Species	Mycobacterium tuberculosis	1	0.000265402	0.000185662	96	2	0.156177	0.605072
Species	Clostridium halophilum	1	-0.000451092	0.0003157	96	5	0.156358	0.605072
Species	Parabacteroides chinchillae	1	0.000754332	0.000524727	96	6	0.157181	0.605072
Species	Olsenella umbonata	1	-0.000860915	0.000600083	96	11	0.158005	0.605072
Species	Blautia hansenii	1	-0.00197281	0.00137843	96	29	0.158988	0.605072
Species	Desulfitobacterium aromaticivorans	1	-0.00103599	0.00072421	96	23	0.159186	0.605072
Species	Anaerobacterium chartisolvens	1	0.0011729	0.000820112	96	45	0.159284	0.605072
Species	Bacteroides paurosaccharolyticus	1	-0.000951859	0.000665869	96	4	0.159475	0.605072
Species	Enterorhabdus caecimuris	1	0.000620924	0.000436353	96	14	0.161344	0.605072
Species	Ruminococcus bicirculans	1	-0.0117038	0.00823265	96	82	0.161735	0.605072
Species	Sphingobacterium multivorum	1	0.000295141	0.000207641	96	3	0.161802	0.605072
Species	Bacteroides sartorii	1	-0.000295713	0.00020809	96	3	0.161894	0.605072
Species	Peptococcus niger	1	-0.00126132	0.000888324	96	33	0.16224	0.605072
Species	Anaeroplasma bactoclasticum	1	0.00163243	0.0011498	96	12	0.162278	0.605072
Species	Veillonella dispar	1	0.00100168	0.000705561	96	18	0.162297	0.605072
Species	Weissella viridescens	1	-0.000319426	0.000226839	96	2	0.162381	0.605072
Species	Solitalea canadensis	1	-0.000319038	0.000226568	96	2	0.16239	0.605072
Species	Brevundimonas vesicularis	1	-0.000319131	0.000226638	96	2	0.162398	0.605072
Species	Leuconostoc gelidum	1	-0.000319101	0.000226629	96	2	0.162423	0.605072
Species	Enterococcus durans	1	-0.000319495	0.000226923	96	2	0.162445	0.605072
Species	Actinotignum schaalii	1	0.000320308	0.000227609	96	2	0.162644	0.605072
Species	Klebsiella pneumoniae	1	0.00746604	0.00531606	96	5	0.163486	0.605072
Species	Atopobium vaginae	1	0.000663663	0.000478325	96	13	0.168579	0.605072
Species	Desulfovibrio desulfuricans	1	-0.00147609	0.00106208	96	32	0.171134	0.605072
Species	Burkholderia andropogonis	1	-0.000361361	0.000262092	96	2	0.171242	0.605072
Species	Weissella confusa	1	-0.000361564	0.000262267	96	2	0.171287	0.605072
Species	Veillonella magna	1	0.00039683	0.000288022	96	5	0.171544	0.605072
Species	Salmonella enterica	1	0.000662366	0.000477635	96	6	0.172057	0.605072
Species	Gelria glutamica	1	0.000396848	0.000288389	96	5	0.172065	0.605072
Species	Slackia exigua	1	-0.00116648	0.000852172	96	26	0.17756	0.605072
Species	Alkalibaculum bacchi	1	-0.00135094	0.000988794	96	52	0.17836	0.605072
Species	Alistipes shahii	1	-0.00462009	0.00339212	96	84	0.179689	0.605072
Species	Paraprevotella xylaniphila	1	-0.000511646	0.000376557	96	9	0.180712	0.605072
Species	Clostridium termitidis	1	-0.00140976	0.00104265	96	44	0.182814	0.605072
Species	Clostridium leptum	1	-0.00855504	0.00633373	96	96	0.183259	0.605072
Species	Anaerorhabdus furcosa	1	-0.000443578	0.000329435	96	7	0.184606	0.605072
Species	Bacteroides massiliensis	1	-0.00766755	0.00572865	96	46	0.187187	0.605072
Species	Papillibacter cinnamivorans	1	-0.0088225	0.00661645	96	94	0.188821	0.605072
Species	Lactobacillus johnsonii	1	0.000425808	0.000319453	96	3	0.188981	0.605072
Species	Parabacteroides gordonii	1	0.000316003	0.00023726	96	4	0.189321	0.605072
Species	Clostridium frigidicarnis	1	-0.000506089	0.000383132	96	7	0.189733	0.605072
Species	Bacteroides barnesiae	1	-0.00136589	0.00102821	96	12	0.190454	0.605072
Species	Prevotella baroniae	1	-0.000594557	0.000448836	96	18	0.191688	0.605072
Species	Klebsiella oxytoca	1	0.00288393	0.00219606	96	7	0.192302	0.605072
Species	Oscillibacter valericigenes	1	-0.0012516	0.000946392	96	56	0.192401	0.605072
Species	Lawsonia intracellularis	1	-0.000264729	0.000200887	96	3	0.193958	0.605072
Species	Slackia equolifaciens	1	0.00243089	0.00184851	96	67	0.194873	0.605072
Species	Hydrogenoanaerobacterium saccharovorans	1	-0.00143137	0.00109196	96	89	0.196286	0.605072
Species	Serratia nematodiphila	1	0.000764704	0.000596369	96	6	0.206038	0.605072
Species	Prevotella fusca	1	-0.000529603	0.000416013	96	2	0.206142	0.605072
Species	Desulfosporosinus meridiei	1	0.000693835	0.000541791	96	21	0.206607	0.605072
Species	Clostridium butyricum	1	-0.00201267	0.00157932	96	10	0.20879	0.605072
Species	Stenotrophomonas maltophilia	1	-0.00163584	0.00129364	96	3	0.209168	0.605072
Species	Eubacterium brachy	1	0.000933792	0.000738657	96	8	0.212401	0.605072
Species	Elusimicrobium minutum	1	0.000676711	0.000535351	96	3	0.212445	0.605072
Species	Parasutterella secunda	1	-0.000751515	0.000595112	96	8	0.212886	0.605072
Species	Campylobacter hominis	1	-0.000451375	0.000361533	96	7	0.214947	0.605072
Species	Prevotella melaninogenica	1	0.000760352	0.000607159	96	17	0.216652	0.605072
Species	Bacteroides faecis	1	0.00174551	0.00139467	96	31	0.216922	0.605072
Species	Dielma fastidiosa	1	0.000662567	0.000533457	96	18	0.220389	0.605072
Species	Bifidobacterium dentium	1	0.000517993	0.000420655	96	11	0.224301	0.605072
Species	Butyrivibrio hungatei	1	-0.000345027	0.000281923	96	5	0.227115	0.605072
Species	Bulleidia extructa	1	-0.0011375	0.000931078	96	27	0.227913	0.605072
Species	Clostridium chartatabidum	1	-0.00435514	0.00356511	96	13	0.227951	0.605072
Species	Spiroplasma alleghenense	1	0.000416056	0.000344168	96	4	0.229743	0.605072
Species	Megasphaera elsdenii	1	-0.00140471	0.00116626	96	11	0.234444	0.605072
Species	Clostridium sufflavum	1	-0.00124537	0.00103492	96	46	0.234869	0.605072
Species	Coprococcus comes	1	0.00663863	0.00553226	96	93	0.236159	0.605072
Species	Bacteroides intestinalis	1	-0.00255388	0.00214028	96	34	0.238762	0.605072
Species	Clostridium kluyveri	1	-0.000612816	0.000514	96	13	0.239149	0.605072
Species	Gracilibacter thermotolerans	1	-0.00156424	0.00131376	96	45	0.239768	0.605072
Species	Bacteroides rodentium	1	-0.000500896	0.000421486	96	7	0.240644	0.605072
Species	Clostridium xylanovorans	1	-0.000900305	0.000758853	96	40	0.241426	0.605072
Species	Syntrophomonas zehnderi	1	0.000375848	0.00031915	96	4	0.241909	0.605072
Species	Actinomyces massiliensis	1	-0.000318633	0.000268855	96	6	0.241917	0.605072
Species	Clostridium indolis	1	-0.000493709	0.000419902	96	9	0.242655	0.605072
Species	Parvibacter caecicola	1	-0.000523744	0.000443425	96	15	0.243492	0.605072
Species	Lachnospira multipara	1	-0.00281757	0.00238729	96	53	0.243844	0.605072
Species	Peptoniphilus duerdenii	1	0.000551297	0.000471469	96	4	0.245233	0.605072
Species	Clostridium disporicum	1	-0.00931075	0.00796283	96	83	0.248188	0.605072
Species	Pantoea agglomerans	1	0.000891874	0.000768373	96	2	0.248691	0.605072
Species	Olsenella profusa	1	-0.000874809	0.00074995	96	39	0.249302	0.605072
Species	Coprobacter fastidiosus	1	-0.00163619	0.00140444	96	44	0.249892	0.605072
Species	Clostridium fusiformis	1	-0.00148607	0.00128694	96	78	0.25404	0.605072
Species	Anaerosphaera aminiphila	1	0.00102337	0.000887816	96	58	0.254868	0.605072
Species	Guggenheimella bovis	1	0.00203338	0.00177625	96	41	0.258106	0.605072
Species	Ruminococcus champanellensis	1	-0.00632063	0.00553506	96	64	0.259269	0.605072
Species	Clostridium aminobutyricum	1	0.00165623	0.00145517	96	92	0.260818	0.605072
Species	Gemella morbillorum	1	0.000820395	0.000725946	96	11	0.261307	0.605072
Species	Turicibacter sanguinis	1	0.00375231	0.00330452	96	47	0.26192	0.605072
Species	Eubacterium uniforme	1	-0.00224282	0.00198574	96	65	0.264435	0.605072
Species	Acidaminococcus intestini	1	-0.000945712	0.000842107	96	22	0.267128	0.605072
Species	Dysgonomonas gadei	1	-0.000663267	0.000591261	96	5	0.267653	0.605072
Species	Clostridium paraputrificum	1	-0.00134341	0.00120022	96	39	0.268698	0.605072
Species	Collinsella aerofaciens	1	0.00879681	0.0078743	96	93	0.269607	0.605072
Species	Clostridium akagii	1	-0.000548165	0.000493948	96	12	0.272747	0.605072
Species	Streptococcus pyogenes	1	0.000322055	0.0002924	96	4	0.273526	0.605072
Species	Streptococcus peroris	1	-0.000319157	0.00029066	96	4	0.274991	0.605072
Species	Anaerotruncus colihominis	1	-0.00181544	0.00164823	96	94	0.276312	0.605072
Species	Mogibacterium vescum	1	-0.000560586	0.000509101	96	18	0.276448	0.605072
Species	Bifidobacterium breve	1	-0.00302052	0.00275178	96	79	0.277944	0.605072
Species	Plesiomonas shigelloides	1	0.000513059	0.000472001	96	3	0.279822	0.605072
Species	Prevotella shahii	1	-0.000408984	0.000374536	96	5	0.28041	0.605072
Species	Alistipes finegoldii	1	-0.00499638	0.0045881	96	88	0.281712	0.605072
Species	Anaerofustis stercorihominis	1	-0.000786594	0.000723418	96	34	0.282436	0.605072
Species	Succinivibrio dextrinosolvens	1	-0.00433592	0.00398842	96	7	0.282525	0.605072
Species	Barnesiella intestinihominis	1	-0.00345207	0.00317629	96	81	0.282658	0.605072
Species	Bifidobacterium angulatum	1	0.00272248	0.00251322	96	13	0.284218	0.605072
Species	Anaerococcus murdochii	1	0.000415966	0.000386754	96	6	0.284891	0.605072
Species	Butyrivibrio crossotus	1	-0.00858265	0.00796092	96	54	0.286492	0.605072
Species	Prevotella stercorea	1	0.00261552	0.00242815	96	19	0.286904	0.605072
Species	Lactobacillus casei	1	0.000458347	0.000428214	96	10	0.28992	0.605072
Species	Bifidobacterium animalis	1	-0.00152947	0.00143229	96	38	0.291044	0.605072
Species	Eubacterium callanderi	1	-0.000787145	0.000745087	96	7	0.293472	0.605072
Species	Bifidobacterium gallicum	1	-0.00239403	0.00226518	96	35	0.295968	0.605072
Species	Bifidobacterium ruminantium	1	-0.00072174	0.000685721	96	29	0.297939	0.605072
Species	Bacteroides coprophilus	1	-0.000698305	0.000664088	96	12	0.298394	0.605072
Species	Victivallis vadensis	1	-0.000691926	0.000662633	96	12	0.299068	0.605072
Species	Pseudobacteroides cellulosolvens	1	-0.00104427	0.000996463	96	56	0.300009	0.605072
Species	Coriobacterium glomerans	1	0.000318737	0.000305264	96	7	0.301764	0.605072
Species	Bifidobacterium catenulatum	1	0.000570936	0.000547959	96	15	0.302773	0.605072
Species	Flavobacterium haoranii	1	0.000437284	0.000420057	96	9	0.303196	0.605072
Species	Subdoligranulum variabile	1	0.00238452	0.00229753	96	95	0.304643	0.605072
Species	Clostridium clariflavum	1	0.000987326	0.000952408	96	60	0.305197	0.605072
Species	Bifidobacterium merycicum	1	0.000887068	0.00085681	96	5	0.30582	0.605072
Species	Streptococcus constellatus	1	0.000265536	0.000260728	96	4	0.311083	0.605072
Species	Clostridium acidurici	1	-0.00026532	0.0002606	96	4	0.311237	0.605072
Species	Bacillus subtilis	1	-0.000265119	0.000260573	96	4	0.311553	0.605072
Species	Salimesophilobacter vulgaris	1	0.000433476	0.000423843	96	14	0.311672	0.605072
Species	Desulfovibrio legallii	1	-0.000264511	0.000260187	96	4	0.311944	0.605072
Species	Clostridium magnum	1	-0.000264682	0.00026036	96	4	0.311954	0.605072
Species	Clostridium botulinum	1	-0.000264354	0.000260129	96	4	0.312123	0.605072
Species	Desulfotomaculum peckii	1	0.000429234	0.00042279	96	8	0.312598	0.605072
Species	Caedibacter macronucleorum	1	-0.000263857	0.000260278	96	4	0.313305	0.605072
Species	Eubacterium plexicaudatum	1	-0.000263983	0.000260495	96	4	0.313476	0.605072
Species	Clostridium vincentii	1	-0.000263874	0.000260442	96	4	0.313576	0.605072
Species	Bifidobacterium stellenboschense	1	-0.000263685	0.00026035	96	4	0.313752	0.605072
Species	Lactobacillus gasseri	1	-0.000392585	0.000385885	96	7	0.314189	0.605072
Species	Megasphaera micronuciformis	1	-0.000263781	0.000260805	96	4	0.314415	0.605072
Species	Actinomyces gerencseriae	1	-0.000262929	0.000260843	96	4	0.316044	0.605072
Species	Eubacterium rangiferina	1	-0.000933843	0.000926249	96	55	0.318521	0.605072
Species	Pedobacter alluvionis	1	-0.000132162	0.000132162	96	1	0.319878	0.605072
Species	Lactococcus piscium	1	-0.000132101	0.000132101	96	1	0.319878	0.605072
Species	Atopobium minutum	1	-0.000132069	0.000132069	96	1	0.319878	0.605072
Species	Sphingomonas glacialis	1	-0.000132069	0.000132069	96	1	0.319878	0.605072
Species	Aggregatibacter segnis	1	0.000132106	0.000132106	96	1	0.319878	0.605072
Species	Haemophilus sputorum	1	0.000132106	0.000132106	96	1	0.319878	0.605072
Species	Actinomyces radicidentis	1	-0.000230033	0.000230033	96	1	0.319878	0.605072
Species	Arthrobacter russicus	1	0.000132458	0.000132458	96	1	0.319878	0.605072
Species	Vulcanibacillus modesticaldus	1	0.000132458	0.000132458	96	1	0.319878	0.605072
Species	Actinobacillus rossii	1	-0.000132075	0.000132075	96	1	0.319878	0.605072
Species	Sporosarcina thermotolerans	1	0.000186941	0.000186941	96	1	0.319878	0.605072
Species	Bifidobacterium boum	1	-0.00013256	0.00013256	96	1	0.319878	0.605072
Species	Sphingomonas melonis	1	-0.00013256	0.00013256	96	1	0.319878	0.605072
Species	Syntrophorhabdus aromaticivorans	1	-0.00013256	0.00013256	96	1	0.319878	0.605072
Species	Clostridium pasteurianum	1	0.000133163	0.000133163	96	1	0.319878	0.605072
Species	Desulfotomaculum nigrificans	1	0.000133163	0.000133163	96	1	0.319878	0.605072
Species	Draconibacterium orientale	1	0.000133163	0.000133163	96	1	0.319878	0.605072
Species	Eggerthia catenaformis	1	0.000133163	0.000133163	96	1	0.319878	0.605072
Species	Lactococcus garvieae	1	0.000133617	0.000133617	96	1	0.319878	0.605072
Species	Sphingomonas insulae	1	0.000133617	0.000133617	96	1	0.319878	0.605072
Species	Megamonas rupellensis	1	-0.000186835	0.000186835	96	1	0.319878	0.605072
Species	Bradyrhizobium elkanii	1	0.000132357	0.000132357	96	1	0.319878	0.605072
Species	Fusobacterium necrogenes	1	0.000132357	0.000132357	96	1	0.319878	0.605072
Species	Haemophilus parahaemolyticus	1	-0.000186779	0.000186779	96	1	0.319878	0.605072
Species	Veillonella rogosae	1	-0.000186779	0.000186779	96	1	0.319878	0.605072
Species	Holophaga foetida	1	0.000132162	0.000132162	96	1	0.319878	0.605072
Species	Enterobacter cloacae	1	0.000132499	0.000132499	96	1	0.319878	0.605072
Species	Kocuria salsicia	1	0.000132499	0.000132499	96	1	0.319878	0.605072
Species	Cerasicoccus arenae	1	-0.000132391	0.000132391	96	1	0.319878	0.605072
Species	Odoribacter laneus	1	0.000132197	0.000132197	96	1	0.319878	0.605072
Species	Streptococcus downei	1	-0.000132165	0.000132165	96	1	0.319878	0.605072
Species	Peptoniphilus harei	1	0.00013213	0.00013213	96	1	0.319878	0.605072
Species	Bradyrhizobium japonicum	1	-0.000132381	0.000132381	96	1	0.319878	0.605072
Species	Ralstonia solanacearum	1	-0.000132381	0.000132381	96	1	0.319878	0.605072
Species	Desulfobotulus alkaliphilus	1	-0.00013208	0.00013208	96	1	0.319878	0.605072
Species	Lactobacillus fermentum	1	-0.00013208	0.00013208	96	1	0.319878	0.605072
Species	Prevotella paludivivens	1	-0.00013208	0.00013208	96	1	0.319878	0.605072
Species	Thermovorax subterraneus	1	-0.00013208	0.00013208	96	1	0.319878	0.605072
Species	Facklamia hominis	1	-0.000187001	0.000187001	96	1	0.319878	0.605072
Species	Allobaculum stercoricanis	1	0.000132186	0.000132186	96	1	0.319878	0.605072
Species	Corynebacterium atypicum	1	0.000132335	0.000132335	96	1	0.319878	0.605072
Species	Anoxybacillus toebii	1	0.000132141	0.000132141	96	1	0.319878	0.605072
Species	Haloactinopolyspora alba	1	0.000132141	0.000132141	96	1	0.319878	0.605072
Species	Actinomyces cardiffensis	1	-0.00013217	0.00013217	96	1	0.319878	0.605072
Species	Lactobacillus helveticus	1	-0.00013217	0.00013217	96	1	0.319878	0.605072
Species	Paenibacillus polymyxa	1	-0.00013217	0.00013217	96	1	0.319878	0.605072
Species	Syntrophomonas curvata	1	-0.00013217	0.00013217	96	1	0.319878	0.605072
Species	Acholeplasma axanthum	1	0.000132229	0.000132229	96	1	0.319878	0.605072
Species	Anaerovirgula multivorans	1	0.000132229	0.000132229	96	1	0.319878	0.605072
Species	Ochrobactrum pseudintermedium	1	0.000132229	0.000132229	96	1	0.319878	0.605072
Species	Sutterella parvirubra	1	-0.000132229	0.000132229	96	1	0.319878	0.605072
Species	Desulfonema ishimotonii	1	-0.000132157	0.000132157	96	1	0.319878	0.605072
Species	Mucilaginibacter gracilis	1	0.000186967	0.000186967	96	1	0.319878	0.605072
Species	Eubacterium multiforme	1	-0.000132255	0.000132255	96	1	0.319878	0.605072
Species	Symbiobacterium terraclitae	1	-0.000132255	0.000132255	96	1	0.319878	0.605072
Species	Advenella mimigardefordensis	1	-0.000187035	0.000187035	96	1	0.319878	0.605072
Species	Aggregatibacter aphrophilus	1	0.000132592	0.000132592	96	1	0.319878	0.605072
Species	Alloprevotella tannerae	1	0.000132592	0.000132592	96	1	0.319878	0.605072
Species	Leptotrichia shahii	1	0.000132592	0.000132592	96	1	0.319878	0.605072
Species	Cryptobacterium curtum	1	-0.000132072	0.000132072	96	1	0.319878	0.605072
Species	Nordella oligomobilis	1	-0.000132072	0.000132072	96	1	0.319878	0.605072
Species	Leuconostoc pseudomesenteroides	1	0.000187001	0.000187001	96	1	0.319878	0.605072
Species	Lactobacillus homohiochii	1	0.000186839	0.000186839	96	1	0.319878	0.605072
Species	Eubacterium nodatum	1	0.000186839	0.000186839	96	1	0.319878	0.605072
Species	Caldicellulosiruptor saccharolyticus	1	-0.000132064	0.000132064	96	1	0.319878	0.605072
Species	Clostridium thermopalmarium	1	-0.000132231	0.000132231	96	1	0.319878	0.605072
Species	Actinomyces timonensis	1	0.000132263	0.000132263	96	1	0.319878	0.605072
Species	Alicyclobacillus pomorum	1	0.000132517	0.000132517	96	1	0.319878	0.605072
Species	Clostridium collagenovorans	1	0.000132517	0.000132517	96	1	0.319878	0.605072
Species	Filifactor villosus	1	0.000132263	0.000132263	96	1	0.319878	0.605072
Species	Flavobacterium urocaniciphilum	1	0.000132263	0.000132263	96	1	0.319878	0.605072
Species	Heliobacillus mobilis	1	0.000132263	0.000132263	96	1	0.319878	0.605072
Species	Lactobacillus kefiri	1	-0.000229035	0.000229035	96	1	0.319878	0.605072
Species	Methyloversatilis universalis	1	0.000132517	0.000132517	96	1	0.319878	0.605072
Species	Spirobacillus cienkowskii	1	0.000132263	0.000132263	96	1	0.319878	0.605072
Species	Spiroplasma ixodetis	1	0.000132517	0.000132517	96	1	0.319878	0.605072
Species	Leptotrichia amnionii	1	0.000132517	0.000132517	96	1	0.319878	0.605072
Species	Gram positive iron oxidizing	1	0.000132665	0.000132665	96	1	0.319878	0.605072
Species	Lactobacillus algidus	1	0.000132665	0.000132665	96	1	0.319878	0.605072
Species	Achromobacter xylosoxidans	1	-0.00013209	0.00013209	96	1	0.319878	0.605072
Species	Dysgonomonas mossii	1	-0.00013209	0.00013209	96	1	0.319878	0.605072
Species	Porphyromonas gingivalis	1	-0.00013209	0.00013209	96	1	0.319878	0.605072
Species	Zoogloea ramigera	1	-0.00013209	0.00013209	96	1	0.319878	0.605072
Species	Zoogloea resiniphila	1	-0.00013209	0.00013209	96	1	0.319878	0.605072
Species	Parabacteroides chartae	1	-0.000186828	0.000186828	96	1	0.319878	0.605072
Species	Enterobacter aerogenes	1	0.000132226	0.000132226	96	1	0.319878	0.605072
Species	Klebsiella granulomatis	1	0.000132226	0.000132226	96	1	0.319878	0.605072
Species	Pantoea rwandensis	1	0.000132226	0.000132226	96	1	0.319878	0.605072
Species	Pelobacter seleniigenes	1	0.000187523	0.000187523	96	1	0.319878	0.605072
Species	Alkaliphilus peptidifermentans	1	-0.000132106	0.000132106	96	1	0.319878	0.605072
Species	Brevibacterium album	1	-0.000132106	0.000132106	96	1	0.319878	0.605072
Species	Desulfotomaculum acetoxidans	1	-0.000132106	0.000132106	96	1	0.319878	0.605072
Species	Hydrogenispora ethanolica	1	-0.000132106	0.000132106	96	1	0.319878	0.605072
Species	Methylomarinovum caldicuralii	1	-0.000132106	0.000132106	96	1	0.319878	0.605072
Species	Clostridium methoxybenzovorans	1	-0.000132106	0.000132106	96	1	0.319878	0.605072
Species	Filifactor alocis	1	-0.000132333	0.000132333	96	1	0.319878	0.605072
Species	methanogenic archaeon	1	-0.000132333	0.000132333	96	1	0.319878	0.605072
Species	Moraxella osloensis	1	-0.000132333	0.000132333	96	1	0.319878	0.605072
Species	Oribacterium asaccharolyticum	1	-0.000132333	0.000132333	96	1	0.319878	0.605072
Species	Bacillus pumilus	1	0.000132144	0.000132144	96	1	0.319878	0.605072
Species	Agrobacterium tumefaciens	1	0.000132277	0.000132277	96	1	0.319878	0.605072
Species	Clostridium bogorii	1	0.000132277	0.000132277	96	1	0.319878	0.605072
Species	Tepidibacillus fermentans	1	0.000132277	0.000132277	96	1	0.319878	0.605072
Species	Thermoactinomyces daqus	1	0.000132277	0.000132277	96	1	0.319878	0.605072
Species	Veillonella caviae	1	0.000132277	0.000132277	96	1	0.319878	0.605072
Species	Caldanaerobacter subterraneus	1	0.000132114	0.000132114	96	1	0.319878	0.605072
Species	Clostridium lentocellum	1	0.000132114	0.000132114	96	1	0.319878	0.605072
Species	Desulfotomaculum geothermicum	1	0.000132114	0.000132114	96	1	0.319878	0.605072
Species	Fusibacter tunisiensis	1	0.000132114	0.000132114	96	1	0.319878	0.605072
Species	Lactobacillus paracasei	1	0.000132114	0.000132114	96	1	0.319878	0.605072
Species	Anaerosalibacter bizertensis	1	-0.000132325	0.000132325	96	1	0.319878	0.605072
Species	Caloranaerobacter azorensis	1	-0.000132325	0.000132325	96	1	0.319878	0.605072
Species	Nitrosovibrio tenuis	1	-0.000132325	0.000132325	96	1	0.319878	0.605072
Species	Selenomonas noxia	1	-0.000132635	0.000132635	96	1	0.319878	0.605072
Species	Bifidobacterium thermophilum	1	0.000132205	0.000132205	96	1	0.319878	0.605072
Species	Caldalkalibacillus thermarum	1	0.000132205	0.000132205	96	1	0.319878	0.605072
Species	Caminibacter profundus	1	0.000132205	0.000132205	96	1	0.319878	0.605072
Species	Dethiobacter alkaliphilus	1	0.000132205	0.000132205	96	1	0.319878	0.605072
Species	Pseudomonas fragi	1	0.000132205	0.000132205	96	1	0.319878	0.605072
Species	Rhodocytophaga aerolata	1	0.000132205	0.000132205	96	1	0.319878	0.605072
Species	Tepidibacter mesophilus	1	0.000132205	0.000132205	96	1	0.319878	0.605072
Species	Desulfovibrio vulgaris	1	-0.000132274	0.000132274	96	1	0.319878	0.605072
Species	Moritella viscosa	1	-0.000132274	0.000132274	96	1	0.319878	0.605072
Species	Nicotiana tabacum	1	-0.000132274	0.000132274	96	1	0.319878	0.605072
Species	Agromyces mediolanus	1	-0.000132154	0.000132154	96	1	0.319878	0.605072
Species	Sphingomonas desiccabilis	1	-0.000132154	0.000132154	96	1	0.319878	0.605072
Species	Hespellia stercorisuis	1	-0.000132445	0.000132445	96	1	0.319878	0.605072
Species	Acholeplasma oculi	1	0.00013209	0.00013209	96	1	0.319878	0.605072
Species	Lactobacillus brevis	1	0.00013209	0.00013209	96	1	0.319878	0.605072
Species	Micrococcus luteus	1	-0.000132181	0.000132181	96	1	0.319878	0.605072
Species	Oceanobacillus picturae	1	0.000132186	0.000132186	96	1	0.319878	0.605072
Species	Desulfonatronobacter acidivorans	1	-0.000187239	0.000187239	96	1	0.319878	0.605072
Species	Acetobacterium woodii	1	-0.000132808	0.000132808	96	1	0.319878	0.605072
Species	Planifilum fimeticola	1	-0.000132808	0.000132808	96	1	0.319878	0.605072
Species	Desulfotomaculum indicum	1	-0.000132279	0.000132279	96	1	0.319878	0.605072
Species	Enterococcus lactis	1	-0.000132279	0.000132279	96	1	0.319878	0.605072
Species	Aminobacterium mobile	1	0.000132093	0.000132093	96	1	0.319878	0.605072
Species	Tepidibacter formicigenes	1	0.000132085	0.000132085	96	1	0.319878	0.605072
Species	Propionimicrobium lymphophilum	1	0.000132491	0.000132491	96	1	0.319878	0.605072
Species	Caloramator indicus	1	0.000132138	0.000132138	96	1	0.319878	0.605072
Species	Corallomonas stylophorae	1	0.000132138	0.000132138	96	1	0.319878	0.605072
Species	Desulfotomaculum gibsoniae	1	0.000132138	0.000132138	96	1	0.319878	0.605072
Species	Streptomyces emeiensis	1	0.000132138	0.000132138	96	1	0.319878	0.605072
Species	Lactobacillus iners	1	-0.000132253	0.000132253	96	1	0.319878	0.605072
Species	Megasphaera cerevisiae	1	-0.000132253	0.000132253	96	1	0.319878	0.605072
Species	Mobiluncus mulieris	1	-0.000132253	0.000132253	96	1	0.319878	0.605072
Species	Nitrincola lacisaponensis	1	-0.000132253	0.000132253	96	1	0.319878	0.605072
Species	Anaerococcus hydrogenalis	1	-0.000132253	0.000132253	96	1	0.319878	0.605072
Species	Dietzia alimentaria	1	-0.000132253	0.000132253	96	1	0.319878	0.605072
Species	Dietzia maris	1	-0.000132253	0.000132253	96	1	0.319878	0.605072
Species	Sphingomonas koreensis	1	-0.000132253	0.000132253	96	1	0.319878	0.605072
Species	Aminivibrio pyruvatiphilus	1	-0.000132397	0.000132397	96	1	0.319878	0.605072
Species	Pelobacter acetylenicus	1	-0.000132397	0.000132397	96	1	0.319878	0.605072
Species	Saccharibacter floricola	1	-0.000132397	0.000132397	96	1	0.319878	0.605072
Species	Melghirimyces thermohalophilus	1	-0.00013221	0.00013221	96	1	0.319878	0.605072
Species	Paracoccus marcusii	1	-0.00013221	0.00013221	96	1	0.319878	0.605072
Species	Porphyromonas uenonis	1	-0.00013221	0.00013221	96	1	0.319878	0.605072
Species	Eubacterium tarantellae	1	-0.000132098	0.000132098	96	1	0.319878	0.605072
Species	Gallicola barnesae	1	-0.000132098	0.000132098	96	1	0.319878	0.605072
Species	Rahnella aquatilis	1	0.0003967	0.0003967	96	1	0.319878	0.605072
Species	Desulfonatronum thioautotrophicum	1	0.000132418	0.000132418	96	1	0.319878	0.605072
Species	Bacteroides helcogenes	1	0.000132125	0.000132125	96	1	0.319878	0.605072
Species	Gluconobacter oxydans	1	0.000132125	0.000132125	96	1	0.319878	0.605072
Species	Raoultella terrigena	1	0.000132125	0.000132125	96	1	0.319878	0.605072
Species	Streptococcus oligofermentans	1	0.000132542	0.000132542	96	1	0.319878	0.605072
Species	Bacillus clausii	1	0.000132754	0.000132754	96	1	0.319878	0.605072
Species	proteobacterium Ellin181	1	0.000132754	0.000132754	96	1	0.319878	0.605072
Species	Sphingomonas mucosissima	1	-0.00013267	0.00013267	96	1	0.319878	0.605072
Species	Streptococcus gordonii	1	-0.00013267	0.00013267	96	1	0.319878	0.605072
Species	Lactobacillus kalixensis	1	0.000264842	0.000264842	96	1	0.31988	0.605072
Species	Corynebacterium pyruviciproducens	1	0.000133027	0.000133027	96	1	0.319892	0.605072
Species	Methylobacterium jeotgali	1	0.000133027	0.000133027	96	1	0.319892	0.605072
Species	Clostridium amylolyticum	1	0.000133045	0.000132507	96	3	0.320493	0.605072
Species	Desulfosporosinus hippei	1	0.000264842	0.000264466	96	6	0.321751	0.605072
Species	Corynebacterium amycolatum	1	0.000132144	0.000132114	96	3	0.322323	0.605072
Species	Alkaliphilus metalliredigens	1	-0.000264767	0.000264751	96	6	0.322402	0.605072
Species	Treponema amylovorum	1	-9.83759e-05	9.83759e-05	96	2	0.322431	0.605072
Species	Desulfovibrio lacusfryxellense	1	4.19136e-05	4.19136e-05	96	2	0.322431	0.605072
Species	Treponema porcinum	1	1.58715e-05	1.58715e-05	96	2	0.322431	0.605072
Species	Corynebacterium argentoratense	1	5.44139e-05	5.44139e-05	96	2	0.322431	0.605072
Species	Parapedobacter soli	1	-5.48847e-05	5.48847e-05	96	2	0.322431	0.605072
Species	Prevotella dentasini	1	0.000210437	0.000210437	96	2	0.322431	0.605072
Species	Alcaligenes aquatilis	1	0.000132715	0.000132715	96	2	0.322431	0.605072
Species	Cloacibacterium haliotis	1	9.65973e-05	9.65973e-05	96	2	0.322431	0.605072
Species	Riemerella anatipestifer	1	0.000572128	0.000572128	96	2	0.322431	0.605072
Species	Prevotella multisaccharivorax	1	-0.00246513	0.00246513	96	2	0.322431	0.605072
Species	Prevotella nigrescens	1	-5.51407e-05	5.51407e-05	96	2	0.322431	0.605072
Species	Ruminofilibacter xylanolyticum	1	-0.000191895	0.000191895	96	2	0.322431	0.605072
Species	Desulfosalsimonas propionicica	1	-0.000579961	0.000579961	96	2	0.322431	0.605072
Species	Fusobacterium mortiferum	1	0.00141182	0.00141182	96	2	0.322431	0.605072
Species	Lactobacillus mucosae	1	0.000682071	0.000682071	96	2	0.322431	0.605072
Species	Clostridium fallax	1	-0.000265265	0.000265287	96	3	0.322471	0.605072
Species	Pseudomonas aeruginosa	1	0.000228985	0.000229026	96	3	0.322517	0.605072
Species	Imtechella halotolerans	1	-0.000143442	0.000143481	96	4	0.32256	0.605072
Species	Bifidobacterium asteroides	1	-0.000264155	0.000264353	96	6	0.32279	0.605072
Species	Prevotella veroralis	1	0.000241973	0.000242495	96	5	0.323465	0.605536
Species	Gardnerella vaginalis	1	0.000132017	0.000132468	96	3	0.324067	0.605864
Species	Bacteroides stercorirosoris	1	0.00152283	0.00152971	96	10	0.324589	0.606042
Species	Caloramator proteoclasticus	1	0.00108059	0.00109048	96	17	0.326793	0.608484
Species	Eggerthella sinensis	1	0.000451611	0.00045865	96	11	0.329836	0.612614
Species	Fastidiosipila sanguinis	1	-0.000494209	0.000504505	96	9	0.332303	0.615849
Species	Dickeya zeae	1	0.00138471	0.00143294	96	18	0.338819	0.626021
Species	Eubacterium ruminantium	1	-0.00466776	0.00487241	96	60	0.342966	0.631621
Species	Porphyromonas pogonae	1	0.000945071	0.000986959	96	22	0.343185	0.631621
Species	Bacteroides stercoris	1	-0.00253771	0.00265676	96	53	0.344368	0.632161
Species	Cellulosilyticum ruminicola	1	0.000605872	0.000634296	96	5	0.34437	0.632161
Species	Tissierella creatinini	1	-0.000402837	0.00042267	96	8	0.345428	0.632467
Species	Peptoniphilus lacrimalis	1	0.000660843	0.000696728	96	8	0.347729	0.635798
Species	Clostridium asparagiforme	1	-0.00109596	0.00115647	96	52	0.348143	0.635798
Species	Moryella indoligenes	1	0.000398637	0.000424405	96	8	0.349992	0.638352
Species	Blautia hydrogenotrophica	1	0.00110247	0.00117733	96	31	0.353848	0.643748
Species	Alkalibacter saccharofermentans	1	0.00107867	0.00115194	96	70	0.353857	0.643748
Species	Bifidobacterium pseudocatenulatum	1	-0.00112105	0.00120279	96	31	0.356077	0.644895
Species	Eubacterium ramulus	1	0.0034407	0.00370903	96	96	0.358326	0.644895
Species	Clostridium lactatifermentans	1	0.00229828	0.00247883	96	94	0.358578	0.644895
Species	Lactobacillus delbrueckii	1	0.000429982	0.000465968	96	9	0.360839	0.64772
Species	Lactobacillus vaginalis	1	0.0004707	0.000513121	96	8	0.361318	0.64772
Species	Ethanoligenens harbinense	1	-0.00146814	0.00159328	96	81	0.361518	0.64772
Species	Acholeplasma modicum	1	-0.000523853	0.000572368	96	10	0.364738	0.651261
Species	Prevotella bivia	1	0.000464106	0.000507229	96	9	0.364871	0.651261
Species	Actinomyces viscosus	1	0.000543275	0.000596538	96	20	0.367094	0.653585
Species	Rothia mucilaginosa	1	0.000718064	0.00079036	96	35	0.368236	0.654796
Species	Eubacterium siraeum	1	-0.00472344	0.00522006	96	87	0.370154	0.656636
Species	Streptococcus australis	1	0.000676888	0.000748124	96	28	0.370196	0.656636
Species	Alistipes indistinctus	1	-0.0011784	0.00131	96	69	0.37295	0.660694
Species	Bifidobacterium longum	1	-0.0044367	0.00495522	96	84	0.375158	0.663778
Species	Clostridium purinilyticum	1	-0.00142383	0.00159185	96	72	0.375637	0.663797
Species	Prolixibacter bellariivorans	1	0.00103806	0.00117256	96	20	0.380507	0.67087
Species	Bifidobacterium saeculare	1	3.61066e-07	3.61066e-07	96	2	0.38164	0.671532
Species	Bacteroides cellulosilyticus	1	0.00228223	0.0025856	96	60	0.381907	0.671532
Species	Clostridium sporogenes	1	0.000248307	0.000282028	96	6	0.383105	0.672805
Species	Mitsuokella jalaludinii	1	-0.00070554	0.000803517	96	13	0.384376	0.674202
Species	Faecalitalea cylindroides	1	0.00301845	0.0034579	96	44	0.387148	0.677811
Species	Clostridium polysaccharolyticum	1	-0.00133508	0.00154394	96	96	0.391583	0.682624
Species	Pseudoflavonifractor capillosus	1	-0.00107139	0.00124084	96	87	0.39228	0.682908
Species	Natranaerovirga pectinivora	1	0.000843159	0.000978306	96	61	0.393143	0.682908
Species	Porphyromonas asaccharolytica	1	0.000361698	0.000419819	96	7	0.393305	0.682908
Species	Catenibacterium mitsuokai	1	0.00420087	0.0048797	96	47	0.39367	0.682908
Species	Prevotella ruminicola	1	0.000786468	0.000916474	96	17	0.395167	0.684667
Species	Bifidobacterium bifidum	1	0.00118062	0.00137864	96	17	0.396139	0.685058
Species	Clostridium sartagoforme	1	0.000691424	0.000807769	96	28	0.396359	0.685058
Species	Streptococcus dysgalactiae	1	0.000305669	0.000359559	96	5	0.399568	0.689765
Species	Actinomyces lingnae	1	0.000608568	0.000720594	96	42	0.402648	0.692325
Species	Lachnospira pectinoschiza	1	-0.000858713	0.00101806	96	43	0.403234	0.692325
Species	Gottschalkia acidurici	1	0.000320658	0.000382967	96	8	0.404548	0.692325
Species	Zymomonas mobilis	1	-0.000264173	0.000316017	96	6	0.405305	0.692325
Species	Peptoniphilus coxii	1	0.000263936	0.000315826	96	6	0.405442	0.692325
Species	Cupriavidus basilensis	1	-0.000264037	0.000316701	96	6	0.406558	0.693396
Species	Bifidobacterium biavatii	1	0.000241732	0.000293565	96	3	0.412344	0.700738
Species	Mobiluncus curtisii	1	0.000430702	0.000525371	96	4	0.4144	0.701594
Species	Clostridium caenicola	1	-0.00175768	0.00213497	96	77	0.414505	0.701594
Species	Bacteroides eggerthii	1	-0.000709591	0.000863292	96	19	0.41525	0.701594
Species	Porphyromonas bennonis	1	-0.000299651	0.000364612	96	9	0.41532	0.701594
Species	Bifidobacterium coryneforme	1	0.000341572	0.00041964	96	11	0.419771	0.706275
Species	Tissierella praeacuta	1	0.000374348	0.000459909	96	12	0.419772	0.706275
Species	Acetatifactor muris	1	-0.000264542	0.000325018	96	8	0.41979	0.706275
Species	Actinomyces meyeri	1	0.000572505	0.000703838	96	16	0.420082	0.706275
Species	Eubacterium ventriosum	1	0.00194371	0.00239923	96	94	0.421943	0.706359
Species	Clostridium sulfidigenes	1	-0.00060829	0.00075114	96	34	0.422123	0.706359
Species	Actinobaculum massiliense	1	0.000320422	0.000398646	96	10	0.425574	0.709917
Species	Slackia piriformis	1	0.00046985	0.000588022	96	16	0.426285	0.709917
Species	Butyrivibrio fibrisolvens	1	-0.00255911	0.00319356	96	92	0.42697	0.709917
Species	Ruminococcus faecis	1	0.0042468	0.0053029	96	96	0.427251	0.709917
Species	Brassicibacter mesophilus	1	0.00152758	0.0019148	96	50	0.429014	0.712013
Species	Senegalimassilia anaerobia	1	0.00149042	0.0018721	96	72	0.429965	0.712757
Species	Fodinicurvata sediminis	1	0.000326423	0.000414065	96	5	0.432484	0.716096
Species	Ruminococcus obeum	1	-0.00496378	0.00632045	96	96	0.436187	0.720431
Species	Acetoanaerobium noterae	1	-0.000729967	0.000931406	96	48	0.437133	0.720431
Species	Tindallia californiensis	1	0.000285587	0.000368282	96	5	0.440016	0.723882
Species	Clostridium ultunense	1	0.000209628	0.000271087	96	6	0.443225	0.725592
Species	Bacteroides oleiciplenus	1	0.000514915	0.00066691	96	9	0.443926	0.725592
Species	Lachnoclostridium phytofermentans	1	0.000655813	0.000850219	96	44	0.444363	0.725592
Species	Candidatus Saccharibacteria	1	-0.000341937	0.000444112	96	15	0.445191	0.725592
Species	Actinomyces oris	1	0.000397909	0.000520766	96	19	0.448636	0.72768
Species	Enorma massiliensis	1	-0.00075611	0.000993768	96	37	0.450546	0.728272
Species	Chloroplast transformation	1	0.00106563	0.00140493	96	29	0.451944	0.728272
Species	Blautia stercoris	1	-0.00191303	0.00252911	96	88	0.453181	0.728272
Species	Prevotella salivae	1	0.000516475	0.000685632	96	7	0.455037	0.730427
Species	Clostridium stercorarium	1	-0.000880086	0.00117087	96	13	0.456008	0.731158
Species	Oxobacter pfennigii	1	0.00119966	0.00162269	96	33	0.463401	0.735532
Species	Blautia producta	1	-0.000636077	0.000867003	96	66	0.466806	0.737652
Species	Megasphaera paucivorans	1	-1.80637e-07	1.80637e-07	96	2	0.466816	0.737652
Species	Clostridium symbiosum	1	-0.00123198	0.00168641	96	75	0.46869	0.73979
Species	Prevotella copri	1	-0.00624764	0.00858966	96	52	0.470623	0.742016
Species	Heliophilum fasciatum	1	-0.00079061	0.00109075	96	52	0.472149	0.743595
Species	Howardella ureilytica	1	-0.000494858	0.000686802	96	26	0.47477	0.746894
Species	Sporacetigenium mesophilum	1	0.000188331	0.000263131	96	3	0.475932	0.747326
Species	Actinomyces bowdenii	1	0.000187673	0.000262884	96	3	0.477056	0.747326
Species	Erysipelothrix rhusiopathiae	1	0.000187203	0.000262542	96	3	0.477587	0.747326
Species	Romboutsia lituseburensis	1	0.00192499	0.00269217	96	71	0.478125	0.747326
Species	Abiotrophia defectiva	1	0.000187566	0.000263417	96	3	0.478199	0.747326
Species	Pseudomonas putida	1	-0.000186812	0.000262362	96	3	0.478205	0.747326
Species	Mogibacterium pumilum	1	-0.000316803	0.00044431	96	12	0.479358	0.747596
Species	Porphyromonas crevioricanis	1	-0.000186379	0.000262487	96	3	0.479431	0.747596
Species	Eubacterium tenue	1	-0.00124431	0.0017559	96	9	0.480297	0.748124
Species	Ruminiclostridium thermocellum	1	-0.00269441	0.0038712	96	95	0.489848	0.753954
Species	Roseburia inulinivorans	1	-0.00369405	0.00530788	96	94	0.489884	0.753954
Species	Cohnella laeviribosi	1	-0.000392866	0.000569737	96	17	0.492171	0.755018
Species	Parasporobacterium paucivorans	1	-0.000930355	0.00134985	96	79	0.49407	0.755074
Species	Lactobacillus ruminis	1	0.001545	0.00224666	96	9	0.495029	0.755074
Species	Syntrophococcus sucromutans	1	-0.000680055	0.000998671	96	57	0.499238	0.759292
Species	Blautia faecis	1	0.00466501	0.00689069	96	96	0.501724	0.762255
Species	Bacteroides coprocola	1	-0.002263	0.00337242	96	21	0.505484	0.766327
Species	Parabacteroides merdae	1	-0.00241478	0.00362831	96	73	0.50896	0.769951
Species	Proteocatella sphenisci	1	-0.00034069	0.000518445	96	16	0.514298	0.776436
Species	Phascolarctobacterium faecium	1	-0.00123077	0.00187459	96	34	0.514669	0.776436
Species	Bacteroides xylanolyticus	1	-0.000706401	0.00108436	96	58	0.517932	0.778072
Species	Shigella flexneri	1	0.00022449	0.000346718	96	4	0.518905	0.778072
Species	Anaerovibrio lipolyticus	1	-0.000734173	0.0011374	96	30	0.521752	0.780155
Species	Lactobacillus alimentarius	1	-0.000548254	0.000856201	96	18	0.525065	0.783329
Species	Adlercreutzia equolifaciens	1	-0.000788566	0.00123304	96	57	0.525582	0.783329
Species	Proteinivorax tanatarense	1	0.000326782	0.000511592	96	41	0.526083	0.783329
Species	Roseateles depolymerans	1	0.000305731	0.000479521	96	9	0.526844	0.783639
Species	Lactobacillus rhamnosus	1	-0.000272292	0.000434269	96	4	0.532172	0.787915
Species	Soehngenia saccharolytica	1	0.000265216	0.000421583	96	14	0.532333	0.787915
Species	Catonella morbi	1	-0.0002417	0.000385785	96	7	0.532495	0.787915
Species	Flavonifractor plautii	1	0.00152934	0.00246316	96	96	0.537673	0.79364
Species	Rothia dentocariosa	1	0.00021037	0.000341961	96	6	0.539918	0.794939
Species	Clostridium maritimum	1	-0.000449666	0.000733373	96	15	0.541259	0.794939
Species	Ruminococcus callidus	1	0.0026076	0.00427235	96	67	0.544574	0.79665
Species	Vallitalea pronyensis	1	-0.000570706	0.000947135	96	47	0.549697	0.798625
Species	Acinetobacter guillouiae	1	0.000234708	0.000390428	96	9	0.550625	0.798625
Species	Blautia schinkii	1	-0.00189835	0.00317188	96	96	0.552385	0.798625
Species	Actinomyces turicensis	1	-0.000209823	0.000352511	96	7	0.554549	0.798625
Species	Clostridium thermosuccinogenes	1	-0.000466066	0.000788453	96	21	0.557276	0.798625
Species	Eubacterium pyruvativorans	1	0.000187445	0.000318286	96	5	0.557327	0.798625
Species	Clostridium thermoalcaliphilum	1	0.000186779	0.000318269	96	5	0.558706	0.798625
Species	Bifidobacterium adolescentis	1	-0.00606867	0.0103326	96	82	0.55979	0.798625
Species	Thermincola carboxydiphila	1	0.000133411	0.00022826	96	3	0.560304	0.798625
Species	Clostridium colicanis	1	0.000132723	0.000227501	96	3	0.561025	0.798625
Species	Actinomyces orihominis	1	0.000132677	0.000227585	96	3	0.561305	0.798625
Species	Prevotella maculosa	1	-0.000400533	0.000684646	96	15	0.561332	0.798625
Species	Faecalicoccus acidiformans	1	-0.00013253	0.000227437	96	3	0.561483	0.798625
Species	Lachnoanaerobaculum umeaense	1	0.000132348	0.000227275	96	3	0.561741	0.798625
Species	Caldicoprobacter oshimai	1	0.000132429	0.000227511	96	3	0.561907	0.798625
Species	Alkaliphilus halophilus	1	-0.000132304	0.000227495	96	3	0.56225	0.798625
Species	Bacillus weihenstephanensis	1	-0.000132427	0.000227728	96	3	0.562285	0.798625
Species	Pediococcus pentosaceus	1	-0.000132422	0.000227817	96	3	0.562455	0.798625
Species	Eubacterium saphenum	1	0.000132096	0.000227321	96	3	0.562566	0.798625
Species	Pelotomaculum isophthalicicum	1	0.000132082	0.000227313	96	3	0.562592	0.798625
Species	Streptomyces vinaceusdrappus	1	-0.000132215	0.000227607	96	3	0.562703	0.798625
Species	Caldicoprobacter algeriensis	1	-0.000132229	0.000227708	96	3	0.562835	0.798625
Species	Natronincola peptidivorans	1	0.000132	0.000227377	96	3	0.562945	0.798625
Species	Laceyella sacchari	1	-0.000132154	0.000227665	96	3	0.562983	0.798625
Species	Prevotella amnii	1	-0.000132123	0.000227839	96	3	0.563371	0.798625
Species	Methanosphaera stadtmanae	1	-0.000217839	0.00037781	96	4	0.566972	0.79887
Species	Granulicatella elegans	1	-0.00013078	0.000228172	96	3	0.567902	0.79887
Species	Treponema zuelzerae	1	0.000132604	0.00023087	96	5	0.568459	0.79887
Species	Desulfosporosinus acididurans	1	0.000132144	0.000230973	96	5	0.569968	0.799195
Species	Trigonala elaeagnus	1	-0.00013157	0.000230643	96	5	0.57109	0.799977
Species	Bacteroides thetaiotaomicron	1	0.00181705	0.00319646	96	76	0.57243	0.800309
Species	Actinomyces israelii	1	-0.000131138	0.000230706	96	5	0.572455	0.800309
Species	Prevotella buccae	1	-0.000315948	0.000557797	96	14	0.573803	0.800457
Species	Garciella nitratireducens	1	0.000342518	0.000604848	96	14	0.573892	0.800457
Species	Clostridium hiranonis	1	0.000295867	0.000525106	96	18	0.575813	0.801057
Species	Clostridium innocuum	1	0.00100397	0.00180491	96	80	0.580685	0.805466
Species	Lactobacillus pontis	1	-0.000191763	0.000349821	96	2	0.584872	0.805887
Species	Eubacterium rectale	1	0.00869429	0.0158228	96	96	0.585279	0.805887
Species	Haemophilus parainfluenzae	1	0.000967498	0.00176096	96	33	0.585322	0.805887
Species	Butyrivibrio proteoclasticus	1	-0.00020919	0.000383607	96	8	0.586823	0.806154
Species	Natronincola histidinovorans	1	-0.00026719	0.000490017	96	6	0.586862	0.806154
Species	delta proteobacterium	1	-0.000280711	0.000517584	96	11	0.590141	0.809502
Species	Clostridium putrefaciens	1	-0.000262239	0.000483916	96	16	0.59044	0.809502
Species	Curtobacterium flaccumfaciens	1	7.71947e-05	0.000144443	96	3	0.595562	0.814164
Species	Leptothrix ginsengisoli	1	0.000112272	0.000211912	96	4	0.598743	0.816938
Species	Methanobrevibacter smithii	1	-0.000638846	0.00120945	96	43	0.599837	0.817645
Species	Thermosediminibacter oceani	1	0.000187584	0.000357053	96	9	0.601797	0.817813
Species	Fusobacterium gonidiaformans	1	0.00016747	0.000320773	96	4	0.602842	0.817813
Species	Ruminococcus gnavus	1	-0.00252566	0.00487402	96	95	0.606758	0.82234
Species	Catabacter hongkongensis	1	0.00153406	0.0029841	96	91	0.609607	0.824086
Species	Roseburia cecicola	1	-0.00018636	0.000363794	96	7	0.609665	0.824086
Species	Anaerobranca zavarzinii	1	0.000466418	0.000907755	96	46	0.609789	0.824086
Species	Bacteroides vulgatus	1	-0.00335032	0.00654256	96	89	0.610992	0.824926
Species	Acholeplasma hippikon	1	-0.000430198	0.000871177	96	6	0.623738	0.839739
Species	Clostridium spiroforme	1	0.00128042	0.00260752	96	74	0.625676	0.841548
Species	Oscillospira guilliermondii	1	-0.000373595	0.000765982	96	55	0.628006	0.843883
Species	Lutispora thermophila	1	-0.000673295	0.00138433	96	77	0.628966	0.844374
Species	Eubacterium hallii	1	-0.00337522	0.0070929	96	96	0.636379	0.850106
Species	Bacteroides nordii	1	0.000190764	0.000401204	96	18	0.636649	0.850106
Species	Clostridium glycyrrhizinilyticum	1	-0.000611219	0.00129058	96	71	0.637976	0.850106
Species	Collinsella tanakaei	1	-0.000780823	0.00167022	96	56	0.642305	0.855001
Species	Collinsella intestinalis	1	-0.000109859	0.000237539	96	6	0.645866	0.858935
Species	Pelotomaculum schinkii	1	-0.000132064	0.000290428	96	5	0.650358	0.863291
Species	Bacteroides salanitronis	1	-9.63718e-05	0.000212023	96	4	0.651537	0.864047
Species	Caloramator quimbayensis	1	-0.000131531	0.000291259	96	5	0.652601	0.864623
Species	Clostridium acetobutylicum	1	-0.000132471	0.000294096	96	3	0.653435	0.864623
Species	Geoalkalibacter subterraneus	1	-0.00013183	0.000293723	96	3	0.654593	0.864655
Species	Dehalobacter restrictus	1	0.000336452	0.00074926	96	33	0.655463	0.864655
Species	Bacillus thermocloacae	1	-0.000132288	0.00029809	96	7	0.659235	0.866249
Species	Clostridium alkalicellulosi	1	-0.000255283	0.000576307	96	26	0.659824	0.866249
Species	Stomatobaculum longum	1	0.000344258	0.000780912	96	32	0.66135	0.867334
Species	Lachnobacterium bovis	1	-0.00102748	0.00233851	96	92	0.662403	0.867914
Species	Desulfitibacter alkalitolerans	1	0.000207685	0.000514726	96	17	0.68842	0.89377
Species	Solobacterium moorei	1	-0.000337022	0.00084072	96	48	0.69033	0.89377
Species	Clostridium scindens	1	0.000614403	0.00153883	96	44	0.691506	0.89377
Species	Bacteroides clarus	1	-0.000451114	0.00113472	96	27	0.692757	0.89377
Species	Streptococcus gallolyticus	1	-6.93883e-08	6.93883e-08	96	2	0.693419	0.89377
Species	Ruminococcus flavefaciens	1	-0.00187871	0.0047739	96	72	0.695702	0.89377
Species	Veillonella parvula	1	0.000231369	0.000588853	96	16	0.696159	0.89377
Species	Clostridium elmenteitii	1	0.000133313	0.000340566	96	7	0.696354	0.89377
Species	Eubacterium xylanophilum	1	-0.000810672	0.00206573	96	52	0.696508	0.89377
Species	Blautia wexlerae	1	0.00371686	0.00952894	96	96	0.698254	0.89377
Species	Eubacterium infirmum	1	-0.000572827	0.00148954	96	84	0.702293	0.89377
Species	Obesumbacterium proteus	1	0.000344112	0.000900081	96	8	0.703093	0.893888
Species	Streptococcus sobrinus	1	0.00011349	0.000298302	96	14	0.705322	0.894319
Species	Ruminococcus gauvreauii	1	-0.000687538	0.00181756	96	93	0.70693	0.894856
Species	Dialister propionicifaciens	1	0.000222461	0.000591555	96	16	0.708564	0.895927
Species	Paraeggerthella hongkongensis	1	0.00035081	0.000946991	96	55	0.712714	0.898444
Species	Enterococcus faecalis	1	0.000958188	0.00259646	96	19	0.71293	0.898444
Species	Prevotella oryzae	1	-9.64091e-05	0.000264379	96	2	0.716183	0.901742
Species	Clostridium acetireducens	1	-0.000260185	0.000718321	96	16	0.718817	0.903455
Species	Bifidobacterium pullorum	1	0.000112727	0.000312569	96	8	0.719979	0.904115
Species	Desulfosporosinus orientis	1	-0.000249424	0.000694315	96	22	0.721027	0.904155
Species	Oribacterium sinus	1	0.000122859	0.000343206	96	10	0.721967	0.904155
Species	Clostridium sporosphaeroides	1	-0.00235767	0.00664998	96	96	0.724521	0.905811
Species	Lactonifactor longoviformis	1	-0.000240336	0.000691979	96	33	0.729903	0.910134
Species	Bacteroides ovatus	1	-0.000937196	0.00272166	96	70	0.732121	0.912098
Species	Azospirillum brasilense	1	-0.000452899	0.00132955	96	25	0.734891	0.914746
Species	Clostridium propionicum	1	-0.000262237	0.000775821	96	31	0.73686	0.916392
Species	Desulfovibrio piger	1	0.000725054	0.00217801	96	46	0.740692	0.918729
Species	Desulfonema magnum	1	-0.000458232	0.00139236	96	13	0.743538	0.920663
Species	Tannerella forsythia	1	7.80861e-05	0.000237915	96	5	0.744211	0.920693
Species	Mogibacterium timidum	1	0.000109878	0.000336601	96	10	0.745546	0.921017
Species	Hippea jasoniae	1	0.000309183	0.000948035	96	26	0.745773	0.921017
Species	Thermoanaerobacterium aciditolerans	1	-0.000101895	0.000313263	96	6	0.746419	0.921017
Species	Enterococcus gallinarum	1	5.59332e-08	5.59332e-08	96	2	0.74753	0.921586
Species	Bacteroides uniformis	1	-0.001904	0.00596243	96	92	0.750889	0.924924
Species	Dialister invisus	1	0.000860188	0.00271803	96	30	0.753043	0.925744
Species	Anaerofilum agile	1	0.000351665	0.00111338	96	91	0.753512	0.925744
Species	Escherichia coli	1	0.00250286	0.00795044	96	58	0.754301	0.925911
Species	candidate division	1	-0.000198968	0.000636726	96	29	0.756053	0.927259
Species	Clostridium citroniae	1	-0.000152633	0.000491495	96	16	0.757517	0.927479
Species	Bacteroides acidifaciens	1	-0.000228955	0.000737331	96	18	0.757539	0.927479
Species	Paenibacillus filicis	1	-5.33254e-08	5.33254e-08	96	2	0.758941	0.928329
Species	Terrisporobacter glycolicus	1	0.00141822	0.00460656	96	51	0.759542	0.928329
Species	Afipia genosp	1	9.82472e-05	0.000321701	96	4	0.760738	0.92899
Species	Lactobacillus pentosus	1	-0.000132704	0.000442675	96	10	0.765669	0.93365
Species	Streptococcus intermedius	1	0.000133492	0.00044823	96	13	0.766498	0.93365
Species	Prevotella albensis	1	-0.000156791	0.000525007	96	7	0.766527	0.93365
Species	Eubacterium fissicatena	1	-0.000197295	0.00066627	96	26	0.768445	0.934494
Species	Acholeplasma palmae	1	7.7047e-05	0.000263214	96	3	0.770385	0.934494
Species	Eubacterium sulci	1	-0.000229141	0.000782394	96	36	0.77091	0.934494
Species	Bacteroides dorei	1	0.00162386	0.00554478	96	77	0.770916	0.934494
Species	Thermovenabulum gondwanense	1	-0.00010835	0.000370466	96	10	0.771216	0.934494
Species	Agromyces rhizospherae	1	-7.66927e-05	0.000263566	96	3	0.771707	0.934494
Species	Alkaliphilus oremlandii	1	-7.68792e-05	0.000264353	96	3	0.77183	0.934494
Species	Clostridium cylindrosporum	1	-7.58591e-05	0.000263853	96	3	0.774359	0.936756
Species	Streptococcus pneumoniae	1	0.000134658	0.000475877	96	15	0.777824	0.938548
Species	Rubrivivax gelatinosus	1	9.09081e-05	0.000322612	96	3	0.778726	0.938838
Species	Clostridium quinii	1	0.000586395	0.00210456	96	51	0.781751	0.940365
Species	Veillonella tobetsuensis	1	-5.46243e-05	0.000196641	96	4	0.782395	0.940365
Species	Lactobacillus salivarius	1	0.00058107	0.00210223	96	55	0.783448	0.940365
Species	Thermotalea metallivorans	1	-0.000307155	0.00111246	96	67	0.783678	0.940365
Species	Prevotella oulorum	1	-5.40422e-05	0.000196584	96	6	0.784592	0.940365
Species	Sutterella stercoricanis	1	-0.000153246	0.000557552	96	17	0.784632	0.940365
Species	Clostridium hungatei	1	-0.000131784	0.000482078	96	12	0.785769	0.940933
Species	Peptoclostridium difficile	1	-0.000132166	0.000488058	96	11	0.787139	0.941369
Species	Clostridium neopropionicum	1	9.69595e-05	0.00035758	96	6	0.787459	0.941369
Species	Prevotella denticola	1	0.000194022	0.000718554	96	12	0.788329	0.941615
Species	Thermovenabulum ferriorganovorum	1	-0.000395735	0.00147993	96	72	0.79033	0.942773
Species	Actinomyces naeslundii	1	0.000134056	0.000503694	96	17	0.791291	0.942773
Species	Clostridium felsineum	1	-0.000158966	0.000616804	96	34	0.797744	0.945326
Species	Hallella seregens	1	8.66249e-05	0.000336878	96	4	0.798193	0.945326
Species	Clostridium carnis	1	-0.000178238	0.00069366	96	7	0.798337	0.945326
Species	Cloacibacillus porcorum	1	-5.90473e-05	0.000235957	96	3	0.803488	0.945326
Species	Proteiniborus ethanoligenes	1	-0.00020586	0.000825961	96	14	0.804263	0.945326
Species	Anaerophaga thermohalophila	1	0.000124372	0.000504505	96	4	0.806352	0.945326
Species	Prevotella oris	1	-0.000370857	0.00150489	96	21	0.806419	0.945326
Species	Peptoniphilus indolicus	1	0.000134138	0.000549723	96	19	0.807754	0.945326
Species	Desulfitobacterium hafniense	1	7.74111e-05	0.00031864	96	5	0.808579	0.945326
Species	Sporobacterium olearium	1	0.000152398	0.000628871	96	28	0.809574	0.945326
Species	Coprococcus catus	1	-0.000681155	0.00281623	96	96	0.809935	0.945326
Species	Heliobacterium modesticaldum	1	5.51902e-05	0.000229514	96	2	0.810493	0.945326
Species	Peptoniphilus asaccharolyticus	1	5.49417e-05	0.00022914	96	2	0.811028	0.945326
Species	Desulfocella halophila	1	5.48893e-05	0.000229213	96	2	0.811264	0.945326
Species	Sarcina maxima	1	-5.49525e-05	0.000229577	96	2	0.811345	0.945326
Species	Hymenobacter deserti	1	-5.46521e-05	0.000228804	96	2	0.811734	0.945326
Species	Leuconostoc citreum	1	5.46515e-05	0.000228966	96	2	0.811867	0.945326
Species	Prevotella timonensis	1	5.46682e-05	0.000229088	96	2	0.811909	0.945326
Species	Eubacterium contortum	1	0.000323808	0.00135561	96	72	0.812249	0.945326
Species	Acetobacterium bakii	1	-5.44836e-05	0.000229195	96	2	0.812617	0.945326
Species	Nesterenkonia halobia	1	-5.43691e-05	0.000229135	96	2	0.812956	0.945326
Species	Thermanaerovibrio velox	1	-5.42492e-05	0.000229209	96	2	0.81342	0.945326
Species	Peptoniphilus ivorii	1	-0.000101741	0.000434936	96	13	0.816062	0.947621
Species	Ruminococcus torques	1	0.00145201	0.00637422	96	96	0.820794	0.952336
Species	Xenorhabdus stockiae	1	-3.9906e-08	3.99058e-08	96	2	0.822107	0.952821
Species	Schlegelella thermodepolymerans	1	-0.00029932	0.00132727	96	27	0.822555	0.952821
Species	Butyricimonas virosa	1	-0.000228463	0.00102144	96	47	0.823986	0.953016
Species	Gemella sanguinis	1	0.00014958	0.000669322	96	29	0.824131	0.953016
Species	Oscillibacter ruminantium	1	0.000816135	0.00366482	96	94	0.824738	0.953016
Species	Alloprevotella rava	1	0.000868229	0.00397617	96	24	0.828095	0.953191
Species	Holdemania filiformis	1	-0.000243304	0.00111442	96	60	0.828122	0.953191
Species	Saccharofermentans acetigenes	1	-0.000806958	0.00372299	96	83	0.829341	0.953191
Species	Asaccharobacter celatus	1	-0.000320425	0.00148052	96	76	0.829591	0.953191
Species	Butyricimonas faecihominis	1	-0.000205047	0.00095393	96	43	0.830737	0.953734
Species	Bacteroides pectinophilus	1	-0.000245704	0.00115222	96	41	0.832059	0.953826
Species	Acholeplasma cavigenitalium	1	-7.89403e-05	0.000371449	96	4	0.832162	0.953826
Species	Bifidobacterium kashiwanohense	1	-0.000877429	0.00415529	96	68	0.833676	0.954791
Species	Desulfitobacterium metallireducens	1	0.00014033	0.00066791	96	26	0.834495	0.954959
Species	Gram positive thermophile	1	0.00013175	0.000644243	96	22	0.838843	0.956353
Species	Desulfotomaculum intricatum	1	-7.71579e-05	0.000377661	96	15	0.838998	0.956353
Species	Thermodesulfovibrio islandicus	1	5.5748e-05	0.000273517	96	6	0.839375	0.956353
Species	Sporanaerobacter acetigenes	1	-7.64738e-05	0.000378262	96	9	0.840655	0.956353
Species	Bifidobacterium pseudolongum	1	-0.000146706	0.000727343	96	35	0.84102	0.956353
Species	Caloramator boliviensis	1	-0.00011759	0.000585356	96	14	0.841654	0.956353
Species	Holdemanella biformis	1	0.00197816	0.00997172	96	56	0.843605	0.956353
Species	Eubacterium eligens	1	-0.00090523	0.00458493	96	95	0.844338	0.956353
Species	Rhodospirillum rubrum	1	-0.000132998	0.000674227	96	15	0.844475	0.956353
Species	Odoribacter splanchnicus	1	0.000286274	0.00146524	96	68	0.84594	0.95706
Species	Barnesiella viscericola	1	0.000446369	0.00229232	96	32	0.846449	0.95706
Species	Corynebacterium durum	1	-7.7136e-05	0.000402771	96	9	0.848537	0.957432
Species	Denitrobacterium detoxificans	1	-0.000220805	0.00115289	96	76	0.84894	0.957432
Species	Parabacteroides johnsonii	1	-0.000281553	0.00147487	96	21	0.849426	0.957432
Species	Actinomyces georgiae	1	5.54934e-05	0.00029302	96	4	0.8502	0.957432
Species	Elbe River	1	-5.54257e-05	0.00029323	96	4	0.850487	0.957432
Species	Pseudobutyrivibrio xylanivorans	1	-5.46432e-05	0.000292659	96	4	0.852288	0.957432
Species	Alkaliphilus transvaalensis	1	0.000336633	0.0018016	96	63	0.85258	0.957432
Species	Bacillus cereus	1	5.43e-05	0.000292743	96	4	0.853247	0.957432
Species	Porphyromonas somerae	1	-7.2457e-05	0.000394066	96	4	0.854511	0.957432
Species	Mariniphaga anaerophila	1	-5.50864e-05	0.000299033	96	5	0.854637	0.957432
Species	Tepidimicrobium ferriphilum	1	-5.36385e-05	0.000292792	96	4	0.855038	0.957432
Species	Clostridium pascui	1	5.47411e-05	0.000298578	96	6	0.85532	0.957432
Species	Clostridium xylanolyticum	1	-7.72272e-05	0.000422485	96	11	0.855746	0.957432
Species	Tepidimicrobium xylanilyticum	1	-5.44562e-05	0.000298911	96	6	0.856223	0.957432
Species	Proteiniclasticum ruminis	1	-9.56024e-05	0.000535091	96	16	0.858968	0.959745
Species	Roseburia intestinalis	1	-0.00109127	0.00620441	96	93	0.861139	0.961413
Species	Clostridium cellulosi	1	-0.000380969	0.0021903	96	77	0.862664	0.961951
Species	Alistipes senegalensis	1	-0.000166642	0.00096458	96	39	0.863581	0.961951
Species	Heliorestis baculata	1	0.000137402	0.00079576	96	26	0.863655	0.961951
Species	Lactobacillus crispatus	1	7.74295e-05	0.000456906	96	3	0.865795	0.962784
Species	Intestinimonas butyriciproducens	1	-0.000233262	0.00137937	96	96	0.866438	0.962784
Species	Desulfococcus biacutus	1	6.45735e-05	0.000395477	96	3	0.870648	0.965803
Species	Natranaerovirga hydrolytica	1	0.000200432	0.00123179	96	72	0.871439	0.965803
Species	Lysinibacillus xylanilyticus	1	0.0010685	0.00658846	96	96	0.871861	0.965803
Species	Acholeplasma morum	1	-9.24972e-05	0.000575581	96	7	0.873017	0.965803
Species	Lactobacillus acidophilus	1	0.000163583	0.00102299	96	3	0.873298	0.965803
Species	Defluviitalea saccharophila	1	-0.000271007	0.00169792	96	90	0.873872	0.965803
Species	Christensenella minuta	1	0.000302546	0.00189625	96	92	0.873919	0.965803
Species	Schleiferia thermophila	1	5.32836e-05	0.000353188	96	9	0.880728	0.969726
Species	Parabacteroides goldsteinii	1	0.000105297	0.000698257	96	21	0.880779	0.969726
Species	Clostridium aminovalericum	1	-0.000654709	0.00436514	96	96	0.881417	0.969726
Species	Bacillus solfatarensis	1	8.02363e-05	0.000535651	96	15	0.881569	0.969726
Species	Bifidobacterium saguini	1	6.68436e-05	0.000450877	96	6	0.882461	0.969774
Species	Clostridium cadaveris	1	0.00014269	0.000979481	96	30	0.884798	0.971019
Species	Bacteroides salyersiae	1	0.000215454	0.00152634	96	39	0.888349	0.972856
Species	Prevotella oralis	1	-4.15583e-05	0.000295688	96	2	0.888528	0.972856
Species	Paraprevotella clara	1	0.000943029	0.00720318	96	44	0.896399	0.979207
Species	Prevotella disiens	1	4.17145e-05	0.000346779	96	4	0.904509	0.986548
Species	Eubacterium cellulosolvens	1	-0.00010145	0.000858138	96	34	0.906396	0.987846
Species	Caloramator australicus	1	8.85376e-05	0.000775835	96	27	0.909629	0.99061
Species	Desulfotomaculum kuznetsovii	1	0.000127745	0.0011363	96	70	0.910968	0.99097
Species	Anaerococcus prevotii	1	-3.52036e-05	0.00031452	96	9	0.911357	0.99097
Species	Fusicatenibacter saccharivorans	1	0.000907006	0.00834587	96	96	0.913921	0.992997
Species	Peptostreptococcus stomatis	1	4.31976e-05	0.000425939	96	8	0.919435	0.997627
Species	Caldicellulosiruptor owensensis	1	-6.0004e-05	0.000591196	96	21	0.919589	0.997627
Species	Prevotella brevis	1	0.000102138	0.00102307	96	8	0.9209	0.99763
Species	Staphylococcus epidermidis	1	-8.83333e-05	0.000901051	96	43	0.922322	0.998303
Species	Desulfonema limicola	1	9.04906e-05	0.000971359	96	20	0.926173	1
Species	Fretibacterium fastidiosum	1	3.621e-05	0.000427657	96	7	0.932703	1
Species	Clostridium tertium	1	0.000142593	0.00177585	96	58	0.936343	1
Species	Lactobacillus sakei	1	-6.72226e-05	0.00087918	96	19	0.939377	1
Species	Anaerovorax odorimutans	1	-0.000122041	0.00170736	96	76	0.94332	1
Species	Youngiibacter fragilis	1	-0.00012123	0.00170818	96	95	0.943723	1
Species	Prevotella buccalis	1	-2.29915e-05	0.00035016	96	14	0.947927	1
Species	Acidaminobacter hydrogenoformans	1	0.000226512	0.00355435	96	84	0.949457	1
Species	Clostridium cellobioparum	1	-7.23586e-05	0.00117185	96	58	0.951026	1
Species	Ruminococcus bromii	1	-0.0010079	0.0172598	96	93	0.953681	1
Species	Clostridiisalibacter paucivorans	1	-2.34028e-05	0.000408484	96	15	0.954556	1
Species	Desulfosporosinus burensis	1	8.94113e-05	0.00162993	96	61	0.956486	1
Species	Insolitispirillum peregrinum	1	9.96977e-05	0.00182565	96	40	0.956681	1
Species	Syntrophobotulus glycolicus	1	-1.77746e-05	0.000371358	96	19	0.962027	1
Species	Hydrogenibacillus schlegelii	1	-7.07061e-05	0.00183106	96	80	0.969361	1
Species	Veillonella atypica	1	-2.48986e-05	0.000707469	96	19	0.972	1
Species	Ruminococcus gnavus	1	0.000309782	0.00930187	96	95	0.973574	1
Species	Marvinbryantia formatexigens	1	2.72691e-05	0.000862388	96	42	0.974909	1
Species	Enterorhabdus mucosicola	1	3.16731e-05	0.00107176	96	56	0.976549	1
Species	Tindallia magadiensis	1	2.13054e-05	0.000726674	96	22	0.976734	1
Species	Citrobacter freundii	1	1.80939e-05	0.000631658	96	3	0.977208	1
Species	Peptostreptococcus anaerobius	1	-1.1786e-05	0.00049878	96	8	0.981198	1
Species	Bacteroides caccae	1	4.61527e-05	0.00280983	96	62	0.986965	1
Species	Lentimonas marisflavi	1	-5.66068e-06	0.000381132	96	7	0.988213	1
Species	Bacteroides finegoldii	1	3.02665e-05	0.00242892	96	41	0.990111	1
Species	Bacillus thermozeamaize	1	9.52728e-07	0.000187648	96	2	0.99596	1
Species	Caloramator mitchellensis	1	-3.55099e-06	0.000706786	96	37	0.996013	1
Species	Campylobacter ureolyticus	1	9.2052e-07	0.000187479	96	2	0.996093	1
Species	Nitrosospira tenuis	1	9.10056e-07	0.000187678	96	2	0.996141	1
Species	Ruminococcus torques	1	4.07575e-06	0.000887993	96	52	0.996357	1
Species	Clostridium papyrosolvens	1	3.54376e-05	0.00847138	96	85	0.99668	1
Species	Spiroplasma lampyridicola	1	6.90024e-07	0.000187255	96	2	0.997068	1
Species	Tepidibacter thalassicus	1	5.82881e-07	0.000187239	96	2	0.997523	1
Species	Synergistes jonesii	1	-6.35459e-07	0.000264824	96	2	0.998091	1
Species	Kandleria vitulina	1	8.83188e-07	0.000405269	96	8	0.998266	1
Species	Anoxynatronum sibiricum	1	3.87805e-07	0.000187248	96	2	0.998352	1
Species	Vampirovibrio chlorellavorus	1	3.54312e-07	0.000187017	96	2	0.998492	1
Species	Streptococcus agalactiae	1	-4.89299e-07	0.000261679	96	4	0.998512	1
Species	Leuconostoc carnosum	1	3.36381e-07	0.000187132	96	2	0.99857	1
Species	Meniscus glaucopis	1	-4.10584e-07	0.000264473	96	2	0.998765	1
Species	Clostridium neonatale	1	-2.47919e-07	0.000187055	96	2	0.998945	1
Species	Actinobacillus porcinus	1	-2.37482e-07	0.000187134	96	2	0.99899	1
Species	Lactobacillus jensenii	1	2.34224e-07	0.000186985	96	2	0.999003	1
Species	Fonticella tunisiensis	1	2.29316e-07	0.000187105	96	2	0.999025	1
Species	Cloacibacillus evryensis	1	3.86042e-07	0.000317375	96	6	0.999032	1
Species	Tissierella creatinophila	1	-2.02258e-07	0.000186947	96	2	0.999139	1
Species	Desulfuromonas svalbardensis	1	2.00973e-07	0.00018738	96	2	0.999147	1
Species	Pelotomaculum propionicicum	1	-2.55582e-07	0.000261579	96	4	0.999222	1
Species	Eubacterium moniliforme	1	-1.38657e-07	0.000187037	96	2	0.99941	1
Species	Peptoniphilus koenoeneniae	1	-1.80911e-07	0.000261563	96	4	0.99945	1
Species	Eubacterium yurii	1	1.27453e-07	0.000186864	96	2	0.999457	1
Species	Dialister micraerophilus	1	-1.69781e-07	0.000262167	96	4	0.999485	1
Species	Sedimentibacter hydroxybenzoicus	1	1.91802e-07	0.000316918	96	6	0.999518	1
Species	Prevotella bergensis	1	1.06638e-07	0.000187075	96	2	0.999546	1
Species	Desulfotomaculum thermocisternum	1	1.06266e-07	0.000186864	96	2	0.999547	1
Species	Thermobrachium celere	1	-9.85114e-08	0.00018693	96	2	0.999581	1
Species	Prevotella histicola	1	-9.62289e-08	0.000188901	96	4	0.999596	1
Species	Gracilibacillus dipsosauri	1	-9.04471e-08	0.00018697	96	2	0.999615	1
Species	Bacteroides faecichinchillae	1	1.87933e-07	0.000422847	96	12	0.999647	1
Species	Clostridium intestinale	1	1.6644e-07	0.000378267	96	10	0.999651	1
Species	Pseudoramibacter alactolyticus	1	8.10261e-08	0.000187876	96	2	0.999657	1
Species	Raoultella ornithinolytica	1	6.92801e-08	0.000186947	96	2	0.999705	1
Species	Prevotella micans	1	-5.84765e-08	0.000186845	96	2	0.999751	1
Species	Eubacterium acidaminophilum	1	-4.80623e-08	0.000187101	96	2	0.999796	1
Species	Fusobacterium nucleatum	1	5.91358e-08	0.000262495	96	4	0.999821	1
Species	Clostridium histolyticum	1	-3.72885e-08	0.000186838	96	2	0.999841	1
Species	Desulfomicrobium thermophilum	1	3.46257e-08	0.000187024	96	2	0.999853	1
Species	Caldinitratiruptor microaerophilus	1	2.96121e-08	0.000187596	96	2	0.999874	1
Species	Methylobacterium populi	1	-2.66053e-08	0.000186879	96	2	0.999887	1
Species	Veillonella ratti	1	2.39687e-08	0.000186949	96	2	0.999898	1
Species	Shuttleworthia satelles	1	2.38189e-08	0.000186836	96	2	0.999899	1
Species	Acetitomaculum ruminis	1	-2.13443e-08	0.000186928	96	2	0.999909	1
Species	Bifidobacterium reuteri	1	1.85534e-08	0.000186926	96	2	0.999921	1
Species	Epulopiscium fishelsoni	1	1.54123e-08	0.000267397	96	6	0.999954	1
Species	Prevotella heparinolytica	1	1.06657e-08	0.000187041	96	2	0.999955	1
Species	Piscinibacter aquaticus	1	-1.06649e-08	0.000187056	96	2	0.999955	1

## Sheet: Supplementary Table 4
Results of differential abundance analysis of pathways
Level	Pathway	DF	Coefficient	Standard Error	N	N not 0	P-value	PFDR
L1	Human Diseases	1	0.000673087	0.000127315	96	96	3.17039e-06	2.53631e-05
L1	Organismal Systems	1	-0.000747372	0.000306166	96	96	0.0184652	0.0738607
L1	None	1	-0.000438944	0.000208464	96	96	0.0406088	0.10829
L1	Genetic Information Processing	1	-0.00105102	0.00056862	96	96	0.0708449	0.14169
L1	Environmental Information Processing	1	0.00128601	0.000811871	96	96	0.119899	0.191839
L1	Metabolism	1	-0.000180756	0.000667176	96	96	0.787633	0.900152
L1	Unclassified	1	0.000117134	0.000316688	96	96	0.71314	0.900152
L1	Cellular Processes	1	-0.000226937	0.00202854	96	96	0.911401	0.911401
L2	Metabolism of Other Amino Acids	1	0.000732395	0.000160463	96	96	3.60804e-05	0.00140714
L2	Endocrine System	1	-0.000856349	0.000256473	96	96	0.00165263	0.0161132
L2	Immune System Diseases	1	0.000730025	0.000214598	96	96	0.00137575	0.0161132
L2	Infectious Diseases	1	0.000524635	0.00015283	96	96	0.00125619	0.0161132
L2	Neurodegenerative Diseases	1	0.000462273	0.000158714	96	96	0.0054685	0.0426543
L2	Signaling Molecules and Interaction	1	0.000613195	0.00021598	96	96	0.00666231	0.043305
L2	Enzyme Families	1	0.000208044	0.000104203	96	96	0.0516868	0.263911
L2	Nervous System	1	-0.000189657	9.60194e-05	96	96	0.0541355	0.263911
L2	Cancers	1	-0.000200916	0.000117273	96	96	0.093261	0.379034
L2	Replication and Repair	1	-0.000889769	0.000525741	96	96	0.0971882	0.379034
L2	Translation	1	-0.000525979	0.00032973	96	96	0.117375	0.416147
L2	Cell Growth and Death	1	-0.000271828	0.000176642	96	96	0.130543	0.424265
L2	Amino Acid Metabolism	1	-0.000319635	0.000223556	96	96	0.159395	0.444029
L2	Membrane Transport	1	0.00115758	0.000797374	96	96	0.153216	0.444029
L2	Folding, Sorting and Degradation	1	-0.000167013	0.000130228	96	96	0.205967	0.535514
L2	Excretory System	1	-0.000431037	0.000365035	96	96	0.243619	0.593822
L2	Transport and Catabolism	1	-0.000316754	0.000287757	96	96	0.276603	0.63456
L2	Digestive System	1	-0.000414486	0.000447554	96	96	0.359118	0.719604
L2	Metabolism	1	0.000247589	0.00026797	96	96	0.360236	0.719604
L2	Transcription	1	-0.000156371	0.000172403	96	96	0.369027	0.719604
L2	Poorly Characterized	1	0.00014845	0.000178689	96	96	0.410303	0.761992
L2	Lipid Metabolism	1	-0.000183398	0.000231039	96	96	0.431306	0.764587
L2	Biosynthesis of Other Secondary Metabolites	1	-0.000133314	0.000177231	96	96	0.455679	0.772672
L2	Cellular Processes and Signaling	1	-0.000136797	0.000286029	96	96	0.63468	0.911999
L2	Energy Metabolism	1	-0.000256386	0.000515708	96	96	0.621399	0.911999
L2	Immune System	1	-3.71526e-05	8.25585e-05	96	96	0.654768	0.911999
L2	Metabolism of Cofactors and Vitamins	1	-0.00018518	0.000369757	96	96	0.618839	0.911999
L2	Xenobiotics Biodegradation and Metabolism	1	0.000233082	0.000475073	96	96	0.625976	0.911999
L2	Cardiovascular Diseases	1	-1.70803e-05	7.19441e-05	96	69	0.81337	0.914104
L2	Circulatory System	1	-3.64235e-05	0.000159494	96	75	0.82035	0.914104
L2	Genetic Information Processing	1	-4.02275e-05	0.000157159	96	96	0.799093	0.914104
L2	Metabolic Diseases	1	2.52388e-05	0.000109887	96	96	0.819337	0.914104
L2	Metabolism of Terpenoids and Polyketides	1	-3.24039e-05	0.000122839	96	96	0.793093	0.914104
L2	Nucleotide Metabolism	1	-8.11854e-05	0.000289885	96	96	0.78066	0.914104
L2	Signal Transduction	1	0.000272511	0.000666568	96	96	0.684524	0.914104
L2	Cell Motility	1	-0.000210946	0.00238743	96	96	0.929968	0.962691
L2	Environmental Adaptation	1	-2.39851e-05	0.000269008	96	96	0.929333	0.962691
L2	Glycan Biosynthesis and Metabolism	1	-3.20647e-05	0.000410073	96	96	0.938007	0.962691
L2	Carbohydrate Metabolism	1	1.30283e-05	0.000634517	96	96	0.983705	0.983705
L3	Bacterial invasion of epithelial cells	1	0.00107631	0.000191132	96	94	9.68662e-07	0.000262507
L3	Staphylococcus aureus infection	1	0.0018335	0.000360231	96	96	6.20553e-06	0.00084085
L3	Others	1	0.000767271	0.000155654	96	96	1.06781e-05	0.000964591
L3	Apoptosis	1	0.00088971	0.000185745	96	96	1.7049e-05	0.00115507
L3	Cytoskeleton proteins	1	-0.000850849	0.000189297	96	96	4.53477e-05	0.00245785
L3	Basal transcription factors	1	-0.000512498	0.000116146	96	96	5.93467e-05	0.00268049
L3	PPAR signaling pathway	1	-0.000562211	0.000138656	96	96	0.000187477	0.00646916
L3	Phosphotransferase system (PTS)	1	0.00331887	0.000819702	96	96	0.000190971	0.00646916
L3	Germination	1	-0.000415555	0.000114446	96	96	0.00069558	0.0171366
L3	Ion channels	1	0.000638156	0.000173559	96	96	0.000605401	0.0171366
L3	RIG-I-like receptor signaling pathway	1	0.000597773	0.000163276	96	96	0.000635046	0.0171366
L3	Transcription machinery	1	-0.000812581	0.000230737	96	96	0.000965544	0.0218052
L3	Adipocytokine signaling pathway	1	-0.000756805	0.000219664	96	96	0.00121079	0.0252404
L3	Primary immunodeficiency	1	0.000738755	0.000216805	96	96	0.00135319	0.026194
L3	Huntington's disease	1	0.000606714	0.000192549	96	96	0.0028304	0.0511359
L3	Sporulation	1	-0.000979221	0.00032583	96	96	0.0042466	0.0719268
L3	Energy metabolism	1	-0.000574272	0.000202508	96	96	0.00672161	0.10715
L3	Phosphatidylinositol signaling system	1	0.000305675	0.00010991	96	96	0.00777043	0.116988
L3	Amyotrophic lateral sclerosis (ALS)	1	0.000450494	0.000163834	96	96	0.00843994	0.12038
L3	Glycosyltransferases	1	0.000512252	0.000188033	96	96	0.00901999	0.122221
L3	Selenocompound metabolism	1	0.000308195	0.000117121	96	96	0.0114643	0.147943
L3	Butirosin and neomycin biosynthesis	1	-0.000509934	0.000198312	96	96	0.0133537	0.159847
L3	Inorganic ion transport and metabolism	1	0.000754366	0.000294087	96	96	0.0135663	0.159847
L3	Glutathione metabolism	1	0.000506473	0.000204593	96	96	0.0169649	0.170741
L3	Prion diseases	1	0.000361729	0.000144722	96	96	0.015988	0.170741
L3	Proteasome	1	-0.000185879	7.46918e-05	96	96	0.0164244	0.170741
L3	Taurine and hypotaurine metabolism	1	0.000217277	8.78095e-05	96	96	0.0170111	0.170741
L3	Drug metabolism - other enzymes	1	-0.000398932	0.00016514	96	96	0.0196441	0.190127
L3	Chromosome	1	-0.000413294	0.00017659	96	96	0.0235584	0.22015
L3	Antigen processing and presentation	1	-0.000169095	7.44193e-05	96	96	0.0276928	0.234523
L3	Progesterone-mediated oocyte maturation	1	-0.000169095	7.44193e-05	96	96	0.0276928	0.234523
L3	Prostate cancer	1	-0.000176678	7.72993e-05	96	96	0.0268302	0.234523
L3	Melanogenesis	1	3.63169e-05	1.68667e-05	96	16	0.0364677	0.299477
L3	Protein processing in endoplasmic reticulum	1	-0.000356555	0.000169313	96	96	0.0405824	0.31792
L3	Vitamin B6 metabolism	1	-0.000323224	0.000153866	96	96	0.0410598	0.31792
L3	DNA replication proteins	1	-0.000459465	0.000229272	96	96	0.0508502	0.349303
L3	Glutamatergic synapse	1	-0.000189657	9.60194e-05	96	96	0.0541355	0.349303
L3	Linoleic acid metabolism	1	-0.000304724	0.000151018	96	96	0.0493407	0.349303
L3	Lipid biosynthesis proteins	1	-0.000413498	0.000208306	96	96	0.0529916	0.349303
L3	Pentose and glucuronate interconversions	1	-0.000729756	0.000369042	96	96	0.053874	0.349303
L3	Tryptophan metabolism	1	0.000508224	0.000252543	96	96	0.0499255	0.349303
L3	beta-Alanine metabolism	1	0.000546158	0.000268526	96	96	0.0476265	0.349303
L3	Arachidonic acid metabolism	1	0.000556439	0.00028482	96	96	0.0567092	0.351346
L3	Meiosis - yeast	1	-0.000234785	0.000120347	96	96	0.057045	0.351346
L3	Alanine, aspartate and glutamate metabolism	1	-0.000384698	0.00020121	96	96	0.0619925	0.373332
L3	Glyoxylate and dicarboxylate metabolism	1	-0.000218749	0.000116021	96	96	0.0655626	0.382409
L3	Ribosome	1	-0.000560292	0.000298037	96	96	0.0663219	0.382409
L3	Carbon fixation in photosynthetic organisms	1	-0.000313512	0.000167881	96	96	0.0680798	0.384367
L3	Pathways in cancer	1	-0.000154377	8.38603e-05	96	96	0.0719553	0.397957
L3	Cellular antigens	1	0.000575175	0.000320379	96	96	0.0790381	0.428386
L3	Valine, leucine and isoleucine biosynthesis	1	-0.000293558	0.000169454	96	96	0.0897647	0.476985
L3	Bacterial toxins	1	0.00033618	0.000198867	96	96	0.0975599	0.508437
L3	Biosynthesis and biodegradation of secondary metabolites	1	-0.000403807	0.000244686	96	96	0.105548	0.510776
L3	Caprolactam degradation	1	0.000576267	0.000346609	96	96	0.103051	0.510776
L3	Cell cycle - Caulobacter	1	-0.00029626	0.000176658	96	96	0.100178	0.510776
L3	Function unknown	1	0.000561215	0.000338537	96	96	0.104026	0.510776
L3	Ascorbate and aldarate metabolism	1	0.000625623	0.000398966	96	96	0.123564	0.5327
L3	DNA repair and recombination proteins	1	-0.000476423	0.000299676	96	96	0.118587	0.5327
L3	Dioxin degradation	1	0.000396	0.000252719	96	96	0.123834	0.5327
L3	Limonene and pinene degradation	1	0.000387213	0.000247825	96	96	0.124892	0.5327
L3	Nucleotide metabolism	1	0.000381003	0.000245463	96	96	0.127327	0.5327
L3	Pantothenate and CoA biosynthesis	1	-0.000259662	0.000167103	96	96	0.126917	0.5327
L3	Peroxisome	1	-0.000230075	0.000146712	96	96	0.123541	0.5327
L3	RNA degradation	1	-0.000187354	0.000117735	96	96	0.118243	0.5327
L3	Translation factors	1	-0.000206964	0.000133496	96	96	0.127769	0.5327
L3	Pentose phosphate pathway	1	-0.000375737	0.000245697	96	96	0.132901	0.545699
L3	Amino acid metabolism	1	0.000510873	0.000336112	96	96	0.135223	0.546946
L3	Homologous recombination	1	-0.000307704	0.000205057	96	96	0.140153	0.55068
L3	Membrane and intracellular structural molecules	1	0.000605068	0.000403282	96	96	0.14021	0.55068
L3	Bacterial secretion system	1	-0.000421265	0.000292075	96	96	0.155844	0.557966
L3	Biosynthesis of siderophore group nonribosomal peptides	1	0.000567853	0.00039415	96	96	0.156297	0.557966
L3	Circadian rhythm - plant	1	-0.000153262	0.000104383	96	70	0.148692	0.557966
L3	Fatty acid elongation in mitochondria	1	-0.000152614	0.000107351	96	66	0.161735	0.557966
L3	Histidine metabolism	1	-0.000255105	0.000179847	96	96	0.162654	0.557966
L3	Indole alkaloid biosynthesis	1	-2.4191e-05	1.66359e-05	96	8	0.152552	0.557966
L3	Mineral absorption	1	-0.00022957	0.000160592	96	96	0.159467	0.557966
L3	Streptomycin biosynthesis	1	-0.000226812	0.000158137	96	96	0.158114	0.557966
L3	Systemic lupus erythematosus	1	-0.000156394	0.000106457	96	67	0.148473	0.557966
L3	Ubiquinone and other terpenoid-quinone biosynthesis	1	0.000543161	0.000374147	96	96	0.153219	0.557966
L3	Amino acid related enzymes	1	-0.000191651	0.000138824	96	96	0.173954	0.567969
L3	Caffeine metabolism	1	-0.000147107	0.000106132	96	67	0.172264	0.567969
L3	RNA transport	1	0.00018943	0.000135176	96	96	0.167676	0.567969
L3	Translation proteins	1	-0.000260186	0.000188165	96	96	0.173276	0.567969
L3	Primary bile acid biosynthesis	1	-0.00016788	0.000125218	96	96	0.186464	0.59449
L3	Transcription related proteins	1	0.000318767	0.000236835	96	96	0.184777	0.59449
L3	D-Arginine and D-ornithine metabolism	1	-0.00022714	0.000174694	96	96	0.199866	0.611747
L3	Isoquinoline alkaloid biosynthesis	1	0.000174755	0.000133699	96	96	0.197545	0.611747
L3	Pyrimidine metabolism	1	-0.000326467	0.000249506	96	96	0.197082	0.611747
L3	Steroid biosynthesis	1	-0.000237739	0.000183276	96	79	0.200906	0.611747
L3	1,1,1-Trichloro-2,2-bis(4-chlorophenyl)ethane (DDT) degradation	1	-5.63036e-05	4.46461e-05	96	74	0.213494	0.64086
L3	Styrene degradation	1	0.000240169	0.000191163	96	96	0.215196	0.64086
L3	Insulin signaling pathway	1	-0.000274447	0.000219934	96	96	0.218263	0.642928
L3	Amino sugar and nucleotide sugar metabolism	1	0.000298477	0.000282267	96	96	0.295721	0.6433
L3	Aminobenzoate degradation	1	0.000225167	0.000210679	96	96	0.290632	0.6433
L3	Biosynthesis of ansamycins	1	-0.000194888	0.000186326	96	96	0.300932	0.6433
L3	Biosynthesis of vancomycin group antibiotics	1	-0.000105	9.29639e-05	96	96	0.264429	0.6433
L3	C5-Branched dibasic acid metabolism	1	-0.000204678	0.000195417	96	96	0.300276	0.6433
L3	Carotenoid biosynthesis	1	-0.000442463	0.000376725	96	96	0.246112	0.6433
L3	Citrate cycle (TCA cycle)	1	-0.000452638	0.000435399	96	96	0.303846	0.6433
L3	Cyanoamino acid metabolism	1	0.000281421	0.000246877	96	96	0.260094	0.6433
L3	Electron transfer carriers	1	0.00054958	0.000455907	96	96	0.234058	0.6433
L3	Flavonoid biosynthesis	1	-0.000373559	0.000345482	96	96	0.285095	0.6433
L3	G protein-coupled receptors	1	5.42221e-05	5.13753e-05	96	32	0.296632	0.6433
L3	Galactose metabolism	1	0.000275009	0.000254399	96	96	0.285207	0.6433
L3	Geraniol degradation	1	0.000440669	0.000423737	96	96	0.30368	0.6433
L3	Glycan biosynthesis and metabolism	1	-0.000482304	0.000399258	96	96	0.233091	0.6433
L3	Lipoic acid metabolism	1	0.000337225	0.000317245	96	96	0.293222	0.6433
L3	Lipopolysaccharide biosynthesis	1	-0.000889264	0.000785599	96	96	0.263395	0.6433
L3	Lysine degradation	1	0.000240345	0.000216265	96	96	0.272072	0.6433
L3	Mismatch repair	1	-0.000199182	0.000189052	96	96	0.29746	0.6433
L3	Non-homologous end-joining	1	-0.000548884	0.000524533	96	96	0.300717	0.6433
L3	Other transporters	1	-0.000174432	0.000147924	96	96	0.244252	0.6433
L3	Penicillin and cephalosporin biosynthesis	1	-0.000211357	0.000191464	96	96	0.275257	0.6433
L3	Prenyltransferases	1	-0.000144452	0.000121553	96	96	0.240653	0.6433
L3	Protein folding and associated processing	1	0.000241192	0.000230204	96	96	0.30012	0.6433
L3	Proximal tubule bicarbonate reclamation	1	-0.000431037	0.000365035	96	96	0.243619	0.6433
L3	Secondary bile acid biosynthesis	1	-0.000150234	0.000124957	96	96	0.235276	0.6433
L3	Shigellosis	1	3.53481e-05	3.03879e-05	96	5	0.250609	0.6433
L3	Sphingolipid metabolism	1	-0.000394787	0.000322407	96	96	0.226866	0.6433
L3	Sulfur relay system	1	0.000196679	0.000158698	96	96	0.221375	0.6433
L3	Synthesis and degradation of ketone bodies	1	0.000334492	0.000305391	96	96	0.278969	0.6433
L3	Terpenoid backbone biosynthesis	1	-0.000184221	0.000170721	96	96	0.286059	0.6433
L3	Transcription factors	1	0.000356308	0.000311826	96	96	0.25897	0.6433
L3	Tyrosine metabolism	1	0.00024437	0.000205904	96	96	0.241264	0.6433
L3	Vibrio cholerae pathogenic cycle	1	0.000139573	0.000125542	96	96	0.271895	0.6433
L3	Xylene degradation	1	0.000260977	0.000244428	96	96	0.291107	0.6433
L3	Zeatin biosynthesis	1	-7.97517e-05	6.9505e-05	96	96	0.257014	0.6433
L3	beta-Lactam resistance	1	0.000249608	0.00021974	96	96	0.261748	0.6433
L3	Valine, leucine and isoleucine degradation	1	0.00025715	0.000250116	96	96	0.309153	0.649461
L3	Biosynthesis of type II polyketide products	1	4.21334e-06	4.21334e-06	96	1	0.319878	0.651781
L3	Cell division	1	0.000211219	0.000208257	96	96	0.315669	0.651781
L3	Hypertrophic cardiomyopathy (HCM)	1	-4.37155e-06	4.37155e-06	96	1	0.319878	0.651781
L3	Nucleotide excision repair	1	-0.000148897	0.000146783	96	96	0.315584	0.651781
L3	Peptidoglycan biosynthesis	1	-0.000152263	0.000152593	96	96	0.32347	0.654182
L3	Biotin metabolism	1	0.000183634	0.000191024	96	96	0.341315	0.665442
L3	D-Alanine metabolism	1	9.12428e-05	9.33425e-05	96	96	0.333324	0.665442
L3	General function prediction only	1	-0.000164038	0.000168379	96	96	0.334937	0.665442
L3	Glycosphingolipid biosynthesis - lacto and neolacto series	1	4.99895e-05	5.19312e-05	96	76	0.34067	0.665442
L3	Purine metabolism	1	0.000188345	0.00019507	96	96	0.339223	0.665442
L3	Peptidases	1	0.000163703	0.000172182	96	96	0.346594	0.670907
L3	Metabolism of cofactors and vitamins	1	0.000286639	0.000311998	96	96	0.362934	0.697554
L3	Aminoacyl-tRNA biosynthesis	1	-0.000160422	0.000178867	96	96	0.374356	0.700837
L3	Phenylalanine, tyrosine and tryptophan biosynthesis	1	-0.00015632	0.000175074	96	96	0.376473	0.700837
L3	Protein export	1	-0.000135252	0.000149029	96	96	0.368743	0.700837
L3	Restriction enzyme	1	-0.000228833	0.000256885	96	96	0.377573	0.700837
L3	Sulfur metabolism	1	0.000231147	0.000255645	96	96	0.370516	0.700837
L3	Bisphenol degradation	1	-0.000119328	0.000135357	96	96	0.380254	0.701012
L3	NOD-like receptor signaling pathway	1	-6.72779e-05	7.63857e-05	96	96	0.382927	0.70117
L3	Glycerolipid metabolism	1	0.000223955	0.000256719	96	96	0.38744	0.704673
L3	Folate biosynthesis	1	0.000228516	0.000264276	96	96	0.391603	0.707495
L3	Calcium signaling pathway	1	2.69688e-05	3.15497e-05	96	17	0.396995	0.712487
L3	N-Glycan biosynthesis	1	-0.000188137	0.0002219	96	96	0.400822	0.714623
L3	Carbon fixation pathways in prokaryotes	1	-0.000209477	0.000249453	96	96	0.405302	0.716384
L3	Ribosome Biogenesis	1	-0.000108965	0.00013026	96	96	0.407097	0.716384
L3	Flavone and flavonol biosynthesis	1	-0.000192244	0.000234977	96	96	0.417408	0.729791
L3	Propanoate metabolism	1	0.000229972	0.000286452	96	96	0.426115	0.740239
L3	One carbon pool by folate	1	-0.000141516	0.000178285	96	96	0.431322	0.744512
L3	Bladder cancer	1	0.000123428	0.000161344	96	93	0.448096	0.762016
L3	Carbohydrate digestion and absorption	1	-0.000385897	0.000500867	96	96	0.444884	0.762016
L3	Nicotinate and nicotinamide metabolism	1	-9.10074e-05	0.000119441	96	96	0.449899	0.762016
L3	D-Glutamine and D-glutamate metabolism	1	-5.09821e-05	6.78464e-05	96	96	0.456138	0.767784
L3	Photosynthesis - antenna proteins	1	9.15484e-05	0.000123397	96	29	0.46184	0.772583
L3	Cell cycle	1	-1.96171e-05	3.04721e-05	96	38	0.522851	0.78411
L3	Glycolysis / Gluconeogenesis	1	0.000177395	0.000277221	96	96	0.525343	0.78411
L3	Hepatitis C	1	-1.96171e-05	3.04721e-05	96	38	0.522851	0.78411
L3	Lysosome	1	-0.000250809	0.000384397	96	96	0.517274	0.78411
L3	Measles	1	-1.96171e-05	3.04721e-05	96	38	0.522851	0.78411
L3	Naphthalene degradation	1	0.000244592	0.000365674	96	96	0.506844	0.78411
L3	Novobiocin biosynthesis	1	4.61937e-05	6.67058e-05	96	96	0.492032	0.78411
L3	Pathogenic Escherichia coli infection	1	1.35378e-05	1.99667e-05	96	5	0.501084	0.78411
L3	Pertussis	1	0.000351978	0.000530254	96	96	0.510066	0.78411
L3	Phagosome	1	-1.96171e-05	3.04721e-05	96	38	0.522851	0.78411
L3	Pores ion channels	1	0.000258509	0.000379209	96	96	0.49877	0.78411
L3	Protein digestion and absorption	1	-0.000216348	0.000335042	96	96	0.521592	0.78411
L3	Protein kinases	1	0.000133287	0.000208927	96	96	0.526598	0.78411
L3	Ribosome biogenesis in eukaryotes	1	-3.40801e-05	5.33819e-05	96	96	0.5263	0.78411
L3	Secretion system	1	0.000451906	0.000639732	96	96	0.483427	0.78411
L3	Steroid hormone biosynthesis	1	-0.000202236	0.000307818	96	96	0.514387	0.78411
L3	Toluene degradation	1	-0.000232511	0.000362967	96	96	0.524903	0.78411
L3	Transporters	1	0.000389084	0.000579127	96	96	0.504971	0.78411
L3	mRNA surveillance pathway	1	-2.77428e-05	4.3094e-05	96	38	0.522851	0.78411
L3	mTOR signaling pathway	1	-1.96171e-05	3.04721e-05	96	38	0.522851	0.78411
L3	Fatty acid metabolism	1	0.000136693	0.000226624	96	96	0.549294	0.797126
L3	Lipid metabolism	1	9.40976e-05	0.000152516	96	96	0.540233	0.797126
L3	Other glycan degradation	1	-0.000207336	0.000342123	96	96	0.547413	0.797126
L3	Phenylpropanoid biosynthesis	1	0.000193707	0.000318691	96	96	0.546232	0.797126
L3	Porphyrin and chlorophyll metabolism	1	-0.000306204	0.000508618	96	96	0.550046	0.797126
L3	Cysteine and methionine metabolism	1	-9.96396e-05	0.00016757	96	96	0.554952	0.799957
L3	Base excision repair	1	-6.09672e-05	0.0001044	96	96	0.562029	0.805873
L3	Tetracycline biosynthesis	1	0.000172621	0.000300608	96	96	0.568544	0.810923
L3	Lysine biosynthesis	1	-0.000102057	0.000179185	96	96	0.571689	0.81114
L3	Oxidative phosphorylation	1	-0.000230899	0.000410316	96	96	0.57629	0.81341
L3	Biosynthesis of unsaturated fatty acids	1	-0.000104134	0.000188532	96	96	0.583331	0.819082
L3	Signal transduction mechanisms	1	-6.20568e-05	0.000117751	96	96	0.600661	0.839068
L3	Glycosaminoglycan degradation	1	0.000266068	0.000517673	96	96	0.609682	0.845138
L3	Vibrio cholerae infection	1	-1.77693e-05	3.47246e-05	96	46	0.611244	0.845138
L3	Thiamine metabolism	1	8.9617e-05	0.000177282	96	96	0.615566	0.846794
L3	Glycosphingolipid biosynthesis - ganglio series	1	0.000232992	0.000466095	96	96	0.619491	0.847889
L3	DNA replication	1	-9.96411e-05	0.000203269	96	96	0.626278	0.848607
L3	Tropane, piperidine and pyridine alkaloid biosynthesis	1	4.62283e-05	9.35478e-05	96	96	0.623489	0.848607
L3	Fructose and mannose metabolism	1	0.000198033	0.000413763	96	96	0.634431	0.851143
L3	Polyketide sugar unit biosynthesis	1	-7.87317e-05	0.000163434	96	96	0.632231	0.851143
L3	Betalain biosynthesis	1	9.42367e-06	2.14553e-05	96	23	0.662512	0.866369
L3	Carbohydrate metabolism	1	-7.64125e-05	0.000174377	96	96	0.663246	0.866369
L3	Cell motility and secretion	1	-7.32814e-05	0.000163217	96	96	0.655509	0.866369
L3	Ether lipid metabolism	1	-5.66083e-05	0.00012625	96	96	0.655938	0.866369
L3	Ethylbenzene degradation	1	-0.000166201	0.000368661	96	96	0.65419	0.866369
L3	Lipopolysaccharide biosynthesis proteins	1	-0.000218308	0.00050428	96	96	0.66706	0.866369
L3	RNA polymerase	1	5.09336e-05	0.000118069	96	96	0.668159	0.866369
L3	Fluorobenzoate degradation	1	0.000109162	0.000255816	96	92	0.671531	0.866594
L3	Methane metabolism	1	-0.000142285	0.000340452	96	96	0.677902	0.869085
L3	Nitrotoluene degradation	1	0.000122134	0.000294147	96	96	0.679874	0.869085
L3	Atrazine degradation	1	0.000124064	0.000307379	96	96	0.688322	0.875753
L3	Glycosphingolipid biosynthesis - globo series	1	-9.15793e-05	0.000232283	96	96	0.695175	0.880338
L3	Stilbenoid, diarylheptanoid and gingerol biosynthesis	1	-6.73714e-05	0.000174026	96	96	0.700404	0.882835
L3	African trypanosomiasis	1	7.72749e-05	0.000204702	96	96	0.707501	0.885722
L3	Arginine and proline metabolism	1	-5.03964e-05	0.000134334	96	96	0.709231	0.885722
L3	Benzoate degradation	1	9.3814e-05	0.000260458	96	96	0.72032	0.891559
L3	Renal cell carcinoma	1	-6.18833e-05	0.000171914	96	96	0.720485	0.891559
L3	Epithelial cell signaling in Helicobacter pylori infection	1	-4.04655e-05	0.000114963	96	96	0.72642	0.894818
L3	Inositol phosphate metabolism	1	-7.0295e-05	0.000210148	96	96	0.739489	0.906794
L3	Replication, recombination and repair proteins	1	-6.18809e-05	0.000188	96	96	0.743501	0.907607
L3	Tuberculosis	1	-3.49828e-05	0.000110791	96	96	0.753586	0.915793
L3	Type I diabetes mellitus	1	1.79805e-05	6.00277e-05	96	96	0.765852	0.926544
L3	MAPK signaling pathway - yeast	1	5.27385e-05	0.000181248	96	96	0.772351	0.930253
L3	Two-component system	1	0.000186051	0.000716014	96	96	0.79612	0.95464
L3	Parkinson's disease	1	-4.35859e-05	0.000172323	96	77	0.801425	0.956767
L3	Cardiac muscle contraction	1	-3.64235e-05	0.000159494	96	75	0.82035	0.959241
L3	Colorectal cancer	1	-1.56908e-05	7.19343e-05	96	69	0.828274	0.959241
L3	Metabolism of xenobiotics by cytochrome P450	1	9.34331e-05	0.0004027	96	96	0.817532	0.959241
L3	Small cell lung cancer	1	-1.56908e-05	7.19343e-05	96	69	0.828274	0.959241
L3	Toxoplasmosis	1	-1.56908e-05	7.19343e-05	96	69	0.828274	0.959241
L3	Viral myocarditis	1	-1.56908e-05	7.19343e-05	96	69	0.828274	0.959241
L3	p53 signaling pathway	1	-1.56908e-05	7.19343e-05	96	69	0.828274	0.959241
L3	Drug metabolism - cytochrome P450	1	8.4752e-05	0.00040256	96	96	0.834162	0.960725
L3	Starch and sucrose metabolism	1	4.57008e-05	0.000220423	96	96	0.836646	0.960725
L3	Amoebiasis	1	-3.95954e-05	0.000196026	96	96	0.840796	0.961416
L3	ABC transporters	1	9.80924e-05	0.000549169	96	96	0.859004	0.966363
L3	Chaperones and folding catalysts	1	-2.00366e-05	0.000108749	96	96	0.854613	0.966363
L3	Endocytosis	1	6.99772e-06	4.50466e-05	96	31	0.877215	0.966363
L3	Fc gamma R-mediated phagocytosis	1	6.99772e-06	4.50466e-05	96	31	0.877215	0.966363
L3	GnRH signaling pathway	1	6.99772e-06	4.50466e-05	96	31	0.877215	0.966363
L3	Phenylalanine metabolism	1	2.49733e-05	0.000149281	96	96	0.867859	0.966363
L3	Pyruvate metabolism	1	5.22954e-05	0.000273342	96	96	0.8491	0.966363
L3	Riboflavin metabolism	1	-4.33146e-05	0.000262568	96	96	0.869679	0.966363
L3	alpha-Linolenic acid metabolism	1	4.33391e-05	0.000275264	96	96	0.875568	0.966363
L3	Type II diabetes mellitus	1	1.73642e-05	0.000122921	96	96	0.888266	0.970646
L3	Ubiquitin system	1	2.92257e-05	0.00020208	96	96	0.885626	0.970646
L3	Chagas disease (American trypanosomiasis)	1	2.68728e-05	0.000230197	96	96	0.907565	0.979881
L3	Influenza A	1	-8.22796e-06	6.65029e-05	96	77	0.902062	0.979881
L3	Photosynthesis proteins	1	5.86405e-05	0.000495426	96	96	0.906284	0.979881
L3	Nitrogen metabolism	1	1.89955e-05	0.000190424	96	96	0.920964	0.981331
L3	Photosynthesis	1	4.93849e-05	0.000496311	96	96	0.921161	0.981331
L3	Polycyclic aromatic hydrocarbon degradation	1	-1.34781e-05	0.000128344	96	96	0.91681	0.981331
L3	Retinol metabolism	1	3.48765e-05	0.000360745	96	96	0.923392	0.981331
L3	Glycine, serine and threonine metabolism	1	1.02203e-05	0.000130269	96	96	0.937799	0.992217
L3	Plant-pathogen interaction	1	-2.00858e-05	0.000269742	96	96	0.940958	0.992217
L3	Alzheimer's disease	1	2.06829e-06	3.95126e-05	96	96	0.958476	0.99739
L3	Bacterial chemotaxis	1	2.7041e-05	0.00106402	96	96	0.979832	0.99739
L3	Bacterial motility proteins	1	-4.14664e-05	0.00199656	96	96	0.983518	0.99739
L3	Bile secretion	1	1.09192e-07	3.32094e-05	96	51	0.99739	0.99739
L3	Butanoate metabolism	1	-2.72542e-06	0.000256766	96	96	0.991576	0.99739
L3	Chloroalkane and chloroalkene degradation	1	1.07834e-05	0.000276797	96	96	0.969089	0.99739
L3	Chlorocyclohexane and chlorobenzene degradation	1	4.5706e-06	0.000232347	96	96	0.984389	0.99739
L3	Fatty acid biosynthesis	1	-2.25599e-06	0.000199284	96	96	0.991016	0.99739
L3	Flagellar assembly	1	7.29029e-05	0.00154081	96	96	0.962463	0.99739
L3	Glycerophospholipid metabolism	1	-1.41102e-06	0.000184978	96	96	0.993946	0.99739
L3	Other ion-coupled transporters	1	1.44558e-05	0.000272517	96	96	0.957921	0.99739
L3	Phosphonate and phosphinate metabolism	1	1.77426e-05	0.000304396	96	96	0.953766	0.99739
L3	Renin-angiotensin system	1	8.99073e-07	2.58657e-05	96	26	0.972419	0.99739
L3	Various types of N-glycan biosynthesis	1	3.36143e-07	4.29156e-05	96	65	0.993784	0.99739
